# Supplementary material for: Physiological and molecular correlates of the screwworm fly attraction to wound and animal odors
Source: Sci Rep. 2020 Nov 27;10:20771. doi: 10.1038/s41598-020-77541-w (PMC7695851; doi:10.1038/s41598-020-77541-w)
Supplement: Supplementary file 1 — Supplementary Figure S1. [file 41598_2020_77541_MOESM1_ESM.xlsx]

## Sheet: RPKM
Transcript ID	Symbol	4F	5F	6F	4M	5M	6M	Female	Male	F_sem	M_sem	Length	F	PValue	FDR	FC	Log2FC	Log10FDR
g1000	Ephrin	6.5356	4.21869	7.3996	6.01458	5.91865	6.89098	6.05129	6.27474	0.949642	0.309364	2220	0.0422806	0.841516	0.982056	0.96439	-0.0523112	0.00786378
g10001	hipk	13.9198	15.0952	17.6501	14.4278	14.6849	13.2291	15.555	14.1139	1.10111	0.448609	5268	1.40214	0.265741	0.882683	1.1021	0.14026	0.0541952
g10002	PROTEIN	10.6417	6.8008	11.0244	7.36276	9.52476	7.54295	9.48896	8.14349	1.34862	0.69259	651	0.635605	0.44518	0.9313	1.16522	0.220603	0.0309103
g10003	#N/A	0.443995	0.192801	0.288925	1.24046	0.468042	0.641522	0.308573	0.783343	0.073176	0.233983	4416	7.23611	0.0241102	0.492811	0.393919	-1.34403	0.30732
g10004	#N/A	0.532161	0.95323	1.37978	1.48098	1.50263	0.672798	0.955057	1.2188	0.244688	0.273075	1965	0.70815	0.421166	0.9313	0.783602	-0.351808	0.0309103
g10005	MED14	10.2106	9.49062	10.8109	11.7143	11.8501	11.583	10.1707	11.7158	0.381651	0.0771057	4647	3.74162	0.0840315	0.727056	0.868116	-0.20404	0.138432
g10006	CG13893	230.575	192.93	197.774	240.88	201.874	210.462	207.093	217.738	11.8239	11.8332	1233	0.419418	0.532885	0.940565	0.951109	-0.0723172	0.0266111
g10008	#N/A	1.1172	0.926162	1.7349	1.3301	1.37654	1.76097	1.25942	1.4892	0.244051	0.136543	1287	0.358404	0.563687	0.947326	0.845699	-0.241784	0.0235006
g1001	Pp2C1	24.6283	23.1529	27.9091	28.0839	32.2937	21.5482	25.2301	27.3086	1.4056	3.12609	4023	0.591109	0.461065	0.9313	0.923888	-0.11421	0.0309103
g10010	rho	57.8172	42.0677	47.6576	52.397	39.6908	49.06	49.1809	47.0493	4.60984	3.80324	1101	0.198081	0.666451	0.961635	1.04531	0.0639245	0.0169895
g10011	stet	17.5396	17.953	17.4943	25.8873	17.9236	19.9122	17.6623	21.241	0.145943	2.39301	939	2.39333	0.155169	0.80015	0.831519	-0.26618	0.0968286
g10015	CG12084	37.1497	35.9981	35.6046	45.1986	38.7862	35.6191	36.2508	39.868	0.463583	2.81777	2280	1.48715	0.252679	0.87395	0.909272	-0.137216	0.0585134
g10016	CG10907	15.6678	13.4161	15.1432	16.3691	12.3277	16.152	14.7424	14.9496	0.680204	1.31246	1485	0.00853956	0.928332	0.991076	0.986138	-0.020138	0.00389304
g10017	Jafrac2	29.867	31.8133	32.5832	37.5041	29.5664	37.5697	31.4212	34.8801	0.808258	2.65688	744	1.06278	0.328641	0.904374	0.900835	-0.150665	0.0436519
g10018	MED25	31.2344	30.9789	29.7836	32.9306	34.5072	27.9883	30.6656	31.8087	0.447142	1.96367	2490	0.240032	0.635532	0.955326	0.964065	-0.0527972	0.0198482
g10019	scramb1	61.0768	55.7469	56.643	58.7596	47.4537	59.02	57.8222	55.0778	1.6477	3.81277	1008	0.364287	0.560564	0.945856	1.04983	0.0701538	0.0241752
g1002	Cdlc2	238.186	264.882	218.555	214.297	203.407	239.927	240.541	219.21	13.4252	10.825	270	1.30617	0.281652	0.889739	1.09731	0.13397	0.0507373
g10022	cu	53.5494	101.809	44.3621	48.2628	92.5082	45.9669	66.5733	62.246	17.8161	15.1456	1323	0.0690756	0.798417	0.976761	1.06952	0.0969642	0.0102117
g10023	NijA	132.319	122.826	98.6986	63.6094	91.9686	64.7607	117.948	73.4462	10.0072	9.26713	732	16.0494	0.00288316	0.16186	1.60591	0.683389	0.79086
g10024	CG8368	10.9729	14.5454	14.0148	13.8662	10.7265	10.7551	13.1777	11.7826	1.11299	1.04182	2037	0.895952	0.367809	0.916269	1.1184	0.16144	0.0379771
g10025	pgant6	42.4406	47.7639	45.7317	44.9749	42.1912	50.0734	45.3121	45.7465	1.55096	2.30788	2082	0.016135	0.901625	0.988253	0.990503	-0.0137666	0.00513164
g10026	Tet	7.41395	4.56748	9.55849	8.53768	8.10563	7.15034	7.17998	7.93122	1.44552	0.409876	7158	0.397982	0.543322	0.943518	0.905281	-0.143563	0.0252497
g10027	#N/A	1.73512	0.920893	0.862513	1.59907	0.870996	2.04278	1.17284	1.50428	0.281642	0.341568	2034	0.523953	0.486965	0.933808	0.779669	-0.359065	0.0297423
g1003	CG2025	21.9084	21.4856	19.6229	23.5338	19.9255	22.8818	21.0057	22.1137	0.702051	1.11018	3186	0.440248	0.523106	0.938857	0.949894	-0.0741619	0.0274006
g10030	spz5	166.774	146.273	139.082	168.8	133.757	190.836	150.71	164.465	8.29617	16.6194	1149	0.805339	0.392137	0.926331	0.916367	-0.126003	0.0332337
g10031	Shab	13.4133	13.1933	15.7619	11.8485	13.1162	11.7064	14.1228	12.2237	0.821997	0.448132	2904	2.72716	0.131953	0.781539	1.15536	0.208346	0.107049
g10033	Shab	3.37396	3.48596	3.4779	1.75222	3.02232	2.18534	3.44594	2.31996	0.0360631	0.372774	2247	4.61973	0.0591336	0.668765	1.48534	0.570798	0.174726
g1004	CG2025	23.7579	20.8404	19.625	22.0297	19.5376	20.8596	21.4078	20.809	1.22633	0.719843	3015	0.140937	0.71577	0.967961	1.02878	0.0409318	0.014142
g10042	IntS9	7.8918	7.60263	7.52523	6.0796	7.71501	7.56989	7.67322	7.1215	0.111549	0.522631	1971	0.427278	0.529154	0.939778	1.07747	0.107651	0.0269747
g10043	CG5414	8.3335	7.92619	7.2126	8.00596	7.88162	7.3329	7.8241	7.74016	0.327579	0.206769	4533	0.0174252	0.897792	0.988253	1.01084	0.0155605	0.00513164
g10044	CG13074	26.8861	31.299	24.6616	26.4705	22.3981	27.8268	27.6156	25.5651	1.95045	1.63119	1371	0.632725	0.446181	0.9313	1.0802	0.111305	0.0309103
g10045	ClC-c	156.112	137.192	137.018	155.895	141.841	142.918	143.441	146.885	6.33584	4.51593	2676	0.122984	0.733632	0.969427	0.976552	-0.0342313	0.013485
g10049	Taspase1	26.1183	26.8123	28.0496	26.7968	28.9558	24.3471	26.9934	26.6999	0.564827	1.3313	1086	0.0110956	0.918346	0.991076	1.01099	0.0157738	0.00389304
g1005	ATP7	30.3942	32.8707	29.4609	30.4654	31.107	28.2633	30.9086	29.9452	1.01737	0.861108	3849	0.217455	0.651714	0.957329	1.03217	0.0456801	0.018939
g10050	Girdin	28.5322	22.9178	27.1196	23.865	24.4276	26.7398	26.1899	25.0108	1.68609	0.879611	4146	0.360703	0.562462	0.946615	1.04714	0.0664568	0.0238264
g10051	CG2162	30.3502	28.4266	27.3182	30.3459	27.9372	32.9665	28.6983	30.4165	0.885744	1.45225	1839	0.542491	0.479566	0.932102	0.943512	-0.083888	0.0305368
g10052	GI:906459021	25.19	27.7	27.4731	29.9258	27.4602	27.1013	26.7877	28.1624	0.80154	0.887748	3129	0.536692	0.481859	0.932367	0.951185	-0.0722015	0.0304132
g10053	CG43295	7.12975	6.19206	6.76609	3.80409	5.07025	7.63087	6.69596	5.50174	0.27295	1.12556	495	0.767674	0.402997	0.930483	1.21706	0.283405	0.0312914
g10054	Zn72D	72.3797	77.0454	71.2315	73.2132	82.5566	73.4127	73.5522	76.3942	1.77778	3.08175	2745	0.342578	0.572269	0.949415	0.962799	-0.0546939	0.0225441
g10055	CG7457	9.28655	8.21064	9.95629	9.05167	7.87518	9.19463	9.15116	8.70716	0.508453	0.418034	4293	0.33323	0.577466	0.949796	1.05099	0.0717528	0.0223697
g10056	CG12262	197.992	205.232	193.363	210.678	202.365	205.692	198.862	206.245	3.45379	2.41551	1257	0.380856	0.551951	0.943958	0.964204	-0.0525892	0.0250472
g10058	Ank2	5.84119	4.15134	6.14934	5.60363	6.79306	5.71746	5.38062	6.03805	0.621045	0.378933	42249	1.18614	0.30352	0.895781	0.891119	-0.16631	0.0477981
g10059	Ank2	33.3151	30.7419	27.9335	29.6025	35.8028	32.3006	30.6635	32.5686	1.55403	1.79489	6309	0.630566	0.446933	0.9313	0.941505	-0.0869589	0.0309103
g1006	CG1703	86.6578	90.023	82.8999	89.107	91.2675	88.2483	86.5269	89.5409	2.05732	0.898166	2703	0.327585	0.580653	0.950029	0.966339	-0.0493982	0.022263
g10060	PGRP-SD	184.41	166.907	119.543	266.801	334.903	233.783	156.953	278.495	19.3755	29.7706	555	21.0138	0.0012118	0.095668	0.563576	-0.827319	1.01923
g10061	PGRP-LC	104.237	116.412	89.6496	98.0082	105.314	89.9873	103.433	97.7699	7.73598	4.42616	2592	0.472811	0.508479	0.935652	1.05792	0.0812289	0.0288857
g10062	PGRP-LA	121.298	152.2	122.523	121.078	140	138.814	132.007	133.297	10.1026	6.11938	1083	0.0154011	0.903876	0.988253	0.990321	-0.0140319	0.00513164
g10063	CG8398	16.5747	11.8951	16.1061	13.518	15.3575	14.4839	14.8586	14.4531	1.48792	0.531252	1317	0.0651656	0.804065	0.977828	1.02806	0.0399226	0.0097377
g10065	CG6293	3.59267	4.38151	3.35761	2.40258	2.15839	1.98804	3.77726	2.183	0.309651	0.1203	1710	9.3316	0.0131813	0.36606	1.7303	0.791026	0.436447
g10066	CG42456	83.5105	110.818	111.387	103.254	131.816	143.147	101.905	126.072	9.19889	11.8688	252	3.23326	0.104622	0.751397	0.808309	-0.307021	0.124131
g10067	CG12016	83.5532	92.9871	81.1504	93.48	99.4357	103.505	85.8969	98.8068	3.6123	2.91096	1020	3.9608	0.0767442	0.713802	0.869342	-0.202005	0.146422
g10068	Strip	63.1091	67.3236	62.6384	65.3135	66.038	64.4368	64.357	65.2628	1.48949	0.462925	2676	0.0547832	0.820011	0.979644	0.986121	-0.0201627	0.00893152
g10069	PHGPx	309.33	322.772	269.249	297.23	266.132	299.113	300.451	287.492	16.0761	10.6935	603	0.373234	0.55588	0.94505	1.04507	0.0636064	0.0245454
g1007	#N/A	4.2957	3.99722	1.74711	2.67894	3.0035	4.13786	3.34668	3.27344	0.80441	0.442253	639	0.0149992	0.905131	0.988253	1.02237	0.031924	0.00513164
g10073	CG13314	30.4995	32.5083	16.9152	21.7871	25.5004	24.6095	26.641	23.9657	4.89734	1.11924	330	0.316322	0.587123	0.950404	1.11163	0.152679	0.0220919
g10074	CG5644	23.476	20.5143	19.6853	15.8152	18.2223	20.38	21.2252	18.1392	1.15056	1.31839	1353	2.47846	0.148775	0.795948	1.17013	0.226669	0.0991152
g10075	Srp68	49.8158	50.7061	48.0231	48.0267	48.6371	46.6914	49.515	47.785	0.788961	0.574536	1800	0.306716	0.592765	0.951169	1.0362	0.0513063	0.0217422
g10076	pix	151.749	160.527	139.213	150.732	166.561	147.753	150.496	155.015	6.18454	5.83666	1833	0.191966	0.671285	0.962336	0.970849	-0.0426805	0.0166733
g10077	CG5026	22.7696	21.7126	24.0991	19.8512	22.9751	24.4613	22.8604	22.4292	0.690418	1.35853	1992	0.0538817	0.821468	0.979644	1.01923	0.0274751	0.00893152
g10078	RasGAP1	16.532	14.0797	21.1362	18.6917	19.2251	19.6971	17.2493	19.2046	2.06836	0.290432	3471	1.10281	0.320169	0.904374	0.898184	-0.154916	0.0436519
g10079	Ac78C	8.63359	7.11556	10.8413	8.63667	9.29641	7.78295	8.86347	8.57201	1.08164	0.43809	5193	0.0856893	0.776156	0.973411	1.034	0.0482381	0.0117038
g1008	wds	41.7245	52.4313	36.793	39.814	43.5116	42.6811	43.6496	42.0023	4.61587	1.12008	1062	0.138739	0.717884	0.968358	1.03922	0.0555014	0.013964
g10080	#N/A	1.24488	1.2163	2.46824	3.87202	0.615141	1.68629	1.64314	2.05782	0.412634	0.958357	1680	0.278257	0.610196	0.953624	0.798487	-0.32466	0.0206229
g10081	asparagine-synthetase	11.7906	9.25664	10.8611	10.4306	10.1421	11.1694	10.6361	10.5807	0.740097	0.305898	1674	0.00638233	0.938018	0.991375	1.00524	0.00753886	0.00376224
g10082	chb	20.1343	15.3798	22.4629	20.3982	19.9683	19.5071	19.3256	19.9579	2.08431	0.257299	4473	0.108319	0.749356	0.971076	0.968322	-0.0464418	0.0127468
g10083	Cdc37	127.033	109.777	98.6095	125.565	98.2927	98.6677	111.807	107.509	8.26776	9.02897	1137	0.179607	0.681343	0.963878	1.03998	0.0565538	0.0159778
g10085	Fie	121.426	129.805	107.414	103.131	130.692	147.324	119.548	127.049	6.53162	12.8867	732	0.375408	0.554754	0.944583	0.94096	-0.0877944	0.0247599
g10088	enc	42.4643	36.7545	48.1402	43.0641	47.7617	42.1403	42.453	44.322	3.28677	1.74037	5907	0.284675	0.606166	0.952963	0.957831	-0.0621569	0.0209241
g10089	ckd	11.3804	13.1312	15.0758	16.1816	17.2607	23.9604	13.1958	19.1342	1.06727	2.4331	402	4.27216	0.0677046	0.697683	0.689645	-0.536075	0.156342
g10090	l(3)02640	170.758	139.801	161.316	147.908	127.306	156.249	157.292	143.821	9.16035	8.6015	1743	1.27085	0.287847	0.891882	1.09367	0.129172	0.0496926
g10091	CG2889	27.263	33.5552	28.7749	28.1474	25.0307	27.7919	29.8644	26.99	1.8963	0.985008	1563	1.37332	0.270383	0.885541	1.1065	0.146002	0.0527915
g10092	eyg	87.6278	77.3102	90.5537	81.7243	86.0216	95.3858	85.1639	87.7106	4.01667	4.03315	1881	0.1588	0.699257	0.965053	0.970965	-0.0425089	0.0154488
g10096	siz	94.7673	75.061	89.4016	91.5201	85.9308	93.6265	86.41	90.3592	5.88211	2.29615	2931	0.346477	0.57013	0.948777	0.956295	-0.0644728	0.0228359
g10098	siz	49.667	39.0083	53.8185	54.0087	45.971	52.8508	47.4979	50.9435	4.41076	2.50862	729	0.432282	0.526805	0.939778	0.932364	-0.101035	0.0269747
g1010	CG15894	2.60998	2.01229	3.21702	2.65077	3.76003	2.77062	2.6131	3.06047	0.34778	0.351484	4908	1.06835	0.327443	0.904374	0.853822	-0.227994	0.0436519
g10102	siz	12.9098	12.3131	16.3143	16.6052	12.4981	19.6525	13.8458	16.2519	1.24624	2.07284	567	0.854207	0.378718	0.922135	0.851946	-0.231167	0.0352055
g10106	Sk2	27.7019	30.0287	30.3784	31.8899	31.5199	33.5033	29.3697	32.3044	0.839959	0.608918	1911	1.85702	0.205047	0.854121	0.909154	-0.137403	0.0684806
g10109	CG10565	47.2537	45.5351	48.9227	52.238	45.7578	48.5966	47.2372	48.8641	0.977948	1.87544	1881	0.239335	0.636017	0.955326	0.966705	-0.0488529	0.0198482
g1011	CG42240	424.481	381.396	376.61	328.394	418.296	330.03	394.162	358.907	15.222	29.6983	1176	1.2961	0.283399	0.891072	1.09823	0.135181	0.0500871
g10113	mthl14	17.1567	15.7579	12.3493	13.74	16.4502	13.3756	15.088	14.5219	1.42764	0.969856	1059	0.0902896	0.770417	0.973116	1.03898	0.0551627	0.0118356
g10116	Gint3	128.771	140.777	110.93	122.456	123.637	121.546	126.826	122.546	8.67089	0.605333	1212	0.210831	0.656659	0.957747	1.03492	0.0495221	0.0187493
g1012	CG3842	2.86649	3.58487	3.35761	2.25242	3.7556	1.6567	3.26966	2.55491	0.21199	0.62449	1140	0.84466	0.381283	0.922135	1.27976	0.355869	0.0352055
g10120	Sgf29	86.6983	83.3129	74.9676	76.9845	69.563	88.1365	81.6596	78.228	3.48578	5.39763	885	0.282402	0.607587	0.953036	1.04387	0.061937	0.0208906
g10123	RpLP0-like	44.2763	46.1897	39.1721	33.0355	28.4907	40.0157	43.2127	33.8473	2.09445	3.35164	741	5.24264	0.046901	0.63357	1.27669	0.352414	0.198206
g10124	E(bx)	43.946	37.327	49.8653	44.5777	53.895	48.6936	43.7127	49.0554	3.62136	2.69576	6966	1.75638	0.216706	0.854739	0.891089	-0.166359	0.0681665
g10128	E(bx)	98.8604	100.995	94.5919	85.9856	102.325	107.457	98.149	98.5894	1.88219	6.47366	870	0.00318054	0.956219	0.992827	0.995533	-0.0064593	0.00312637
g1013	CG3847	59.1406	58.7234	48.8724	62.488	71.7605	69.8488	55.5788	68.0324	3.35536	2.82662	1041	6.12703	0.0344619	0.567684	0.816946	-0.291688	0.245893
g10136	CG10566	79.6145	97.2248	83.1709	70.6673	86.0898	87.1562	86.6701	81.3044	5.37629	5.32747	1233	0.548693	0.477134	0.931475	1.066	0.0922009	0.030829
g1014	CG3446	496.706	459.382	432.74	442.796	436.996	491.886	462.942	457.226	18.551	17.4105	450	0.0355873	0.854422	0.98363	1.0125	0.0179254	0.00716804
g10140	SH3PX1	68.3884	79.735	68.5461	59.7786	70.0314	64.5689	72.2232	64.793	3.7562	2.96185	1638	2.03082	0.186817	0.834588	1.11468	0.156625	0.0785278
g10148	GI:906471222	40.0096	30.8362	30.6705	32.097	32.8864	34.504	33.8388	33.1625	3.08579	0.708411	624	0.0483832	0.830653	0.97987	1.02039	0.0291261	0.00883138
g1015	CG15618	5.04245	4.40053	5.70448	4.74443	5.88876	4.49171	5.04915	5.04163	0.376431	0.429801	5340	1.02087e-05	0.997518	0.999354	1.00149	0.0021503	0.00028056
g10154	CG16711	26.1424	25.4643	32.6061	27.7922	27.2495	27.5519	28.0709	27.5312	2.27602	0.157012	3825	0.0575432	0.815625	0.979644	1.0196	0.0280087	0.00893152
g10158	PROTEIN	17.7237	19.2409	19.8232	22.7278	20.8522	20.2735	18.9292	21.2845	0.625783	0.740737	354	0.655676	0.438314	0.9313	0.889342	-0.16919	0.0309103
g1016	CG31064	27.8099	33.2529	30.3784	30.2882	32.442	29.2908	30.4804	30.6737	1.57209	0.929869	2289	0.0101015	0.922076	0.991076	0.993698	-0.00912029	0.00389304
g10164	RAF2	84.9997	117.177	85.8704	85.6888	89.1641	97.3129	96.0156	90.722	10.5836	3.44482	1770	0.352755	0.56672	0.948142	1.05835	0.0818176	0.0231265
g10167	CG17244	6.26506	1.11295	8.68662	19.0205	3.53806	7.40643	5.35488	9.98832	2.23319	4.65209	459	1.56295	0.241771	0.866645	0.536114	-0.899387	0.0621588
g1017	CG11448	27.54	21.2852	25.3272	25.7045	22.1683	21.3808	24.7175	23.0845	1.83116	1.32957	1272	0.484679	0.503334	0.935652	1.07074	0.0986034	0.0288857
g10177	CG15630	19.4154	17.2181	18.907	22.5619	20.0757	21.4678	18.5135	21.3685	0.664105	0.719422	1434	2.6667	0.135806	0.787158	0.866394	-0.206905	0.103938
g10187	Itgbetanu	1.97053	2.13922	1.46931	3.3692	2.6584	1.4236	1.85968	2.48373	0.201172	0.568397	2388	1.52429	0.247251	0.873892	0.748746	-0.417452	0.0585422
g10188	CG9265	10.1481	10.3462	13.8625	14.157	17.1928	16.0973	11.4523	15.8157	1.20648	0.887594	1185	6.82566	0.0274231	0.523496	0.724109	-0.46572	0.281086
g10190	tadr	6.883	8.12073	9.11125	8.50393	11.8811	6.75519	8.03832	9.04674	0.644558	1.50441	2013	0.676371	0.431416	0.9313	0.888532	-0.170504	0.0309103
g10191	#N/A	1.05862	1.23392	0.88377	1.09453	1.63618	1.36858	1.05877	1.36643	0.101081	0.156365	2346	1.36175	0.272279	0.885541	0.774846	-0.368018	0.0527915
g10192	CG33511	1.13573	2.55557	2.77149	2.70433	2.21567	2.83445	2.15426	2.58482	0.513066	0.188356	1266	0.522262	0.48765	0.933977	0.833428	-0.26287	0.0296637
g10193	#N/A	1.69886	1.56222	1.21932	0.785248	1.24157	1.29952	1.49346	1.10878	0.142636	0.162628	1308	1.27598	0.286936	0.891882	1.34694	0.429688	0.0496926
g10195	ppk13	3.64688	1.25023	1.40517	2.76509	5.09456	3.88267	2.10076	3.9141	0.774355	0.672643	1362	3.8548	0.0801645	0.720806	0.536716	-0.89777	0.142182
g10202	CG7852	3.80895	2.54152	3.40056	2.91999	3.28775	3.62425	3.25034	3.27733	0.373507	0.203372	4221	0.000608611	0.980839	0.997177	0.991766	-0.0119283	0.00122785
g10204	CG13659	2.46626	4.28381	4.13762	2.82615	3.59799	3.86043	3.62923	3.42819	0.583013	0.310405	1272	0.0516106	0.825199	0.979644	1.05864	0.0822169	0.00893152
g10205	CG31300	10.5171	15.1688	13.7488	5.41099	9.33317	12.4824	13.1449	9.07552	1.37636	2.0454	348	2.28263	0.16403	0.803927	1.44839	0.53445	0.0947831
g10206	CG31436	7.89324	12.1336	9.05297	14.6788	9.44999	13.2296	9.69327	12.4528	1.26526	1.55861	828	2.03879	0.186033	0.833911	0.7784	-0.361416	0.0788804
g10207	CG31300	6.12268	8.71812	6.4281	7.83195	6.43284	5.34909	7.08963	6.53796	0.819002	0.718666	918	0.168183	0.691017	0.964287	1.08438	0.11687	0.0157935
g10209	CG31436	13.4862	17.1826	18.444	9.51023	12.2191	16.9164	16.3709	12.8819	1.48764	2.1635	882	2.1181	0.178471	0.822414	1.27085	0.345789	0.0849093
g10210	CG31300	15.4384	9.83253	11.7208	9.88465	8.52478	7.43559	12.3306	8.61501	1.64676	0.708421	381	3.08229	0.111946	0.754177	1.43129	0.517317	0.122527
g10211	CG31300	23.3341	16.9475	29.6045	22.4459	14.2269	23.5707	23.2953	20.0812	3.65383	2.94508	1266	0.846185	0.380871	0.922135	1.16006	0.214196	0.0352055
g10212	CG31436	139.385	96.4391	143.991	96.139	63.6714	92.6418	126.605	84.1507	15.1415	10.2893	1266	9.60383	0.012257	0.354535	1.5045	0.589288	0.450341
g10214	#N/A	1.44547	2.15206	2.01563	2.16346	1.6326	1.34263	1.87105	1.7129	0.216404	0.240331	1266	0.0963491	0.763098	0.971432	1.09233	0.127409	0.0125876
g10215	unc-45	40.4783	29.5227	31.5369	36.2678	26.9515	29.4766	33.8459	30.8987	3.36675	2.78179	2832	0.757295	0.406074	0.930572	1.09539	0.131438	0.0312499
g10216	ZnT86D	33.4623	25.5801	22.399	26.1722	24.54	21.6564	27.1471	24.1229	3.28841	1.32017	1125	1.0279	0.336298	0.907244	1.12537	0.170398	0.0422761
g10217	Tctp	1044.69	1077.47	1020.84	1071.3	1146.65	1082.24	1047.66	1100.06	16.415	23.5064	519	0.652032	0.439548	0.9313	0.952366	-0.0704118	0.0309103
g10218	SdhC	415.747	363.394	333.229	348.106	369.222	369.287	370.79	362.205	24.1063	7.0494	537	0.106307	0.751605	0.971317	1.0237	0.0337952	0.012639
g10219	Ugt86Da	111.274	146.783	129.539	146.914	171.17	155.185	129.199	157.756	10.252	7.11898	1587	5.78821	0.0386774	0.586167	0.818977	-0.288105	0.231979
g1022	futsch	11.1848	7.28535	13.647	15.7411	16.4038	12.7839	10.7057	14.9762	1.852	1.11274	1566	4.72964	0.056709	0.664235	0.714847	-0.484294	0.177678
g10220	Ugt86Da	46.1434	50.3817	41.4158	65.3217	69.0832	68.2308	45.9803	67.5453	2.58951	1.13868	1575	27.4306	0.000481904	0.0552972	0.680734	-0.554838	1.2573
g10221	Ugt35b	27.4762	46.5668	31.0293	36.2165	34.6487	40.0854	35.0241	36.9836	5.86178	1.61561	1470	0.189229	0.673478	0.96312	0.947018	-0.0785356	0.0163196
g10222	Ugt35b	267.323	128.452	368.022	319.963	363.706	326.95	254.599	336.873	69.4498	13.5673	1551	1.86042	0.204668	0.854121	0.755771	-0.403978	0.0684806
g10223	Ugt35b	613.962	1010.34	763.971	620.794	686.497	616.215	796.09	641.169	115.545	22.7026	1020	3.59361	0.0894507	0.735162	1.24162	0.312228	0.133617
g10224	Ugt36Bc	1475.61	2296.22	1626.09	1217.84	1462.57	1365.19	1799.31	1348.54	252.225	71.1368	429	6.54696	0.0299961	0.544348	1.33427	0.41605	0.264124
g10225	Ugt35b	111.053	124.715	109.289	74.7368	95.6777	86.7194	115.019	85.7113	4.87449	6.06609	3012	13.807	0.00453449	0.207446	1.34194	0.424317	0.683094
g1023	futsch	1.62949	1.16436	2.48525	2.64365	3.65342	2.16994	1.7597	2.82234	0.386827	0.437463	21498	6.40746	0.0313957	0.546902	0.623491	-0.681559	0.262091
g10240	GI:906466059	351.15	372.31	283.381	475.834	596.791	609.273	335.614	560.633	26.8212	42.5521	354	29.1524	0.000387125	0.0475571	0.598634	-0.740253	1.32278
g10243	Tie	96.6706	90.0765	92.4209	100.027	96.1532	94.1831	93.056	96.7876	1.92988	1.71642	4554	0.424786	0.530332	0.939778	0.961445	-0.0567238	0.0269747
g10247	Cpr67B	40.423	52.2283	75.8015	73.3336	58.1928	27.7671	56.1509	53.0978	10.3995	13.3983	789	0.0491511	0.829338	0.97987	1.0575	0.0806573	0.00883138
g1025	PQBP1	22.0183	18.6672	20.0424	17.0879	19.0792	22.5559	20.2427	19.5744	0.97255	1.59778	1122	0.119746	0.737009	0.970318	1.03414	0.0484338	0.0130861
g10259	Tnks	1.61053	1.34876	2.84233	2.29752	1.52669	1.91149	1.93388	1.9119	0.460471	0.222521	4545	0.0038007	0.952146	0.992827	1.01149	0.0164885	0.00312637
g1026	ras	36.3924	42.2985	36.0525	43.8345	36.2957	38.9547	38.2478	39.695	2.02775	2.20753	1566	0.204441	0.66152	0.960668	0.963543	-0.0535789	0.0174266
g10263	#N/A	1.09695	0.743088	0.910127	0.976882	1.58586	1.14117	0.91672	1.23464	0.102203	0.181903	2979	1.70827	0.222597	0.854739	0.742501	-0.429535	0.0681665
g10264	Dab	5.59154	4.28333	7.99954	6.49773	8.40572	7.76621	5.95814	7.55655	1.08833	0.560677	6639	2.64303	0.137354	0.788361	0.788473	-0.342867	0.103275
g10265	CG8239	7.64398	6.82833	6.66192	8.00862	3.70009	6.62681	7.04474	6.11184	0.303444	1.27014	1197	0.56151	0.472178	0.931326	1.15264	0.204941	0.0308982
g1027	ct	6.75146	5.87178	8.09847	7.64637	8.01213	8.65592	6.90723	8.10481	0.647492	0.295092	6873	2.83663	0.125329	0.773924	0.852239	-0.23067	0.111302
g10276	sut1	33.1621	31.5336	26.5811	29.4817	21.0515	30.7778	30.4256	27.1037	1.97892	3.04914	1620	1.10243	0.320246	0.904374	1.12256	0.166797	0.0436519
g10277	slv	20.1538	23.5044	24.8246	23.6289	21.4622	20.5227	22.8276	21.8713	1.39015	0.919739	681	0.130466	0.726017	0.969427	1.04373	0.0617429	0.013485
g10278	Vps28	133.809	135.58	114.135	117.368	124.311	112.185	127.841	117.954	6.87226	3.51282	633	1.12656	0.31529	0.902189	1.08382	0.116124	0.0447023
g10279	lig	74.8239	65.2227	85.5753	83.3851	83.8875	81.3718	75.2073	82.8815	5.87843	0.768656	4266	1.58398	0.238859	0.865214	0.907408	-0.140176	0.0628765
g10280	mRpS16	74.102	70.0184	62.4752	66.641	61.0651	60.1975	68.8652	62.6345	3.40552	2.01884	411	1.1131	0.318041	0.904374	1.09948	0.136817	0.0436519
g10281	CG8331	112.118	128.344	77.2036	111.942	108.453	125.107	105.889	115.167	15.0879	5.071	471	0.467772	0.510692	0.936095	0.919431	-0.121186	0.02868
g10284	CG9447	83.0948	45.8497	53.5066	58.6635	67.3865	67.4417	60.8171	64.4972	11.3561	2.91689	1389	0.166658	0.692338	0.964287	0.942941	-0.0847612	0.0157935
g10285	Dp1	78.259	86.3461	67.9819	95.0876	84.3241	68.9341	77.529	82.782	5.31385	7.58914	3885	0.478598	0.505958	0.935652	0.936544	-0.0945807	0.0288857
g10286	CG5174	98.2844	92.8067	95.478	91.331	93.3317	90.9948	95.523	91.8858	1.58145	0.729415	1044	0.382711	0.551003	0.943958	1.03958	0.0560063	0.0250472
g10287	Pngl	60.5007	68.8147	54.837	56.329	62.8779	59.2082	61.3841	59.4717	4.0591	1.89508	2571	0.169752	0.689666	0.964287	1.03216	0.0456629	0.0157935
g10288	CG34231	7.12975	9.63209	9.34365	6.22488	6.26325	9.15704	8.70183	7.21506	0.790438	0.971055	495	0.818765	0.388377	0.925389	1.20607	0.270308	0.0336756
g10289	rho-7	28.2785	30.5147	24.73	29.7228	30.4315	29.636	27.8411	29.9301	1.68415	0.251936	1077	0.675426	0.431727	0.9313	0.930203	-0.104383	0.0309103
g10290	14-3-3zeta	1765.22	1865.12	1746.45	1869.05	1982.68	1817.59	1792.26	1889.77	36.8278	48.7699	747	0.669158	0.4338	0.9313	0.948402	-0.0764296	0.0309103
g10291	RnrS	34.7881	41.456	40.9154	40.0326	42.3835	35.5974	39.0531	39.3378	2.13822	1.98955	1146	0.0118889	0.91549	0.990114	0.992763	-0.0104786	0.00431497
g10292	Hydr1	121.958	113.132	126.351	133.404	120.556	144.451	120.48	132.804	3.88682	6.90424	1314	1.85785	0.204954	0.854121	0.907208	-0.140495	0.0684806
g10293	alc	231.461	220.699	199.548	227.755	213.766	249.293	217.236	230.271	9.37378	10.3328	1047	0.671616	0.432985	0.9313	0.943393	-0.0840694	0.0309103
g10294	CG8078	17.099	17.6552	15.4541	18.4122	14.3056	15.7387	16.7361	16.1522	0.660786	1.20338	1032	0.110719	0.746704	0.971076	1.03615	0.0512334	0.0127468
g10296	GI:906473429	19.3884	22.0658	21.0569	18.4159	21.4171	22.9346	20.837	20.9225	0.780677	1.32766	1227	0.0024644	0.961457	0.993333	0.995914	-0.00590701	0.00290505
g10297	uri	13.8349	13.3746	14.5127	16.151	13.5048	16.9145	13.9074	15.5234	0.330518	1.03311	2088	1.37433	0.270219	0.885541	0.895896	-0.158596	0.0527915
g10298	Fcp1	18.037	14.9795	17.4685	15.7233	16.9979	17.7544	16.8284	16.8252	0.938885	0.592656	2319	0.000296299	0.98663	0.997338	1.00019	0.000271821	0.00115769
g10299	CG3511	9.82954	13.3501	10.4623	12.3253	10.1572	12.4902	11.214	11.6576	1.08356	0.751686	1875	0.116208	0.740758	0.971076	0.961949	-0.0559674	0.0127468
g10300	Start1	14.8922	14.8864	15.202	16.7998	19.0683	13.5283	14.9935	16.4655	0.104257	1.60797	1773	0.859601	0.37728	0.921778	0.910605	-0.135103	0.0353735
g10302	CG4681	2.82503	5.09571	4.24237	1.99217	5.89062	3.29688	4.05437	3.72656	0.662193	1.14571	1203	0.0501754	0.827601	0.97987	1.08797	0.121634	0.00883138
g10303	NLaz	3.2678	3.72491	3.1565	1.60485	5.53627	3.73793	3.38307	3.62635	0.173913	1.13627	960	0.0783963	0.78561	0.975984	0.932913	-0.100185	0.0105572
g10304	pio	124.663	110.935	125.813	133.308	107.283	123.451	120.471	121.347	4.77915	7.58623	1383	0.00772846	0.931811	0.991076	0.992775	-0.0104618	0.00389304
g10305	CG13587	5.0762	4.40858	3.09682	10.2489	6.9278	11.0018	4.19387	9.39282	0.581394	1.25153	618	12.6311	0.00586216	0.237955	0.446497	-1.16328	0.623506
g10306	Non1	126.575	161.328	135.388	150.736	173.031	150.493	141.097	158.087	10.4306	7.47225	1959	2.00296	0.189589	0.839562	0.892531	-0.164026	0.075947
g10307	#N/A	1.61373	1.5016	1.68769	6.03824	3.90565	3.66403	1.60101	4.53597	0.0540939	0.754365	567	14.0094	0.00434464	0.200738	0.352957	-1.50243	0.697371
g10308	galectin	15.4988	14.937	17.5599	20.4013	11.1641	22.394	15.9986	17.9865	0.79734	3.45936	1653	0.475452	0.507325	0.935652	0.889479	-0.168968	0.0288857
g10310	#N/A	1.36158	3.2519	2.76886	2.67475	3.84463	5.24622	2.46078	3.92187	0.567013	0.743323	576	2.36588	0.157306	0.800875	0.627452	-0.672423	0.0964353
g10317	a6	14.9527	13.4161	13.7738	14.2653	12.7502	15.3094	14.0475	14.1083	0.464195	0.742948	1320	0.000163119	0.99008	0.997785	0.995692	-0.00622896	0.000963028
g10318	Hlc	24.945	30.7633	23.2331	22.1058	24.9813	25.3501	26.3138	24.1457	2.27899	1.02548	1572	0.772239	0.401656	0.929337	1.08979	0.124052	0.0318269
g10320	CG11077	24.7944	32.6138	24.6719	25.5358	34.8013	28.8687	27.36	29.7353	2.62711	2.70961	543	0.450437	0.518445	0.937681	0.92012	-0.120105	0.0279447
g10321	mst	6.55084	6.84698	7.52821	5.98546	7.82906	8.69479	6.97534	7.5031	0.289349	0.798916	1716	0.292646	0.601244	0.952863	0.929661	-0.105223	0.0209697
g10322	l(1)G0196	29.1576	28.68	32.4094	29.049	38.4625	31.6768	30.0823	33.0628	1.17167	2.80442	7101	1.29092	0.284303	0.891232	0.909854	-0.136292	0.0500092
g10323	GI:906474391	12.5029	14.8071	13.4061	18.3589	18.8287	16.9704	13.572	18.0526	0.670319	0.557862	345	3.08112	0.112006	0.754177	0.751803	-0.411573	0.122527
g10324	CG5111	8.23159	15.9928	12.9009	10.9662	16.6709	12.8165	12.3751	13.4845	2.25583	1.68034	1842	0.302849	0.595069	0.951386	0.917725	-0.123866	0.021643
g10325	CG34120	192.224	126.849	219.737	174.485	204.106	194.727	179.603	191.106	27.547	8.74054	6120	0.244184	0.63266	0.955326	0.939808	-0.0895621	0.0198482
g10326	CG2930	6.98094	8.93743	7.34284	9.77294	23.8806	16.6372	7.75373	16.7636	0.600997	4.07302	3258	16.0694	0.0028721	0.16186	0.462535	-1.11237	0.79086
g10328	yin	26.6366	33.3654	36.6179	36.7782	42.5408	40.1412	32.2066	39.8201	2.93904	1.67128	2169	5.32797	0.0454807	0.625108	0.808804	-0.306138	0.204045
g10329	ec	2.16418	4.02761	2.45198	3.21025	5.76168	1.72304	2.88126	3.56499	0.579166	1.17927	5919	0.716282	0.418607	0.9313	0.808209	-0.3072	0.0309103
g1033	PROTEIN	47.1589	50.0828	50.035	57.0614	86.2644	68.8798	49.0922	70.7352	0.966774	8.48109	255	8.10608	0.0185741	0.438802	0.694028	-0.526934	0.357731
g10332	PGRP-SA	587.98	1225.62	617.667	335.603	744.764	265.448	810.421	448.605	207.775	149.458	582	4.7037	0.05727	0.664459	1.80654	0.853226	0.177532
g10334	RpII215	53.0816	53.7905	58.4165	58.4789	63.2047	57.7972	55.0962	59.8269	1.67273	1.70033	5676	1.69569	0.224173	0.854739	0.920927	-0.118842	0.0681665
g10335	CG15747	23.8055	27.1711	19.9858	20.1645	17.5138	21.616	23.6541	19.7648	2.0756	1.20096	1197	2.76079	0.129871	0.777587	1.19678	0.25916	0.109251
g10337	Cyp4s3	12.5083	19.2823	10.9377	17.4733	21.6624	22.2902	14.2428	20.4753	2.56023	1.51188	627	4.63284	0.0588376	0.668765	0.695607	-0.523656	0.174726
g10338	Cyp4s3	10.5388	9.22102	9.59605	9.4759	13.502	11.8182	9.78528	11.5987	0.391987	1.16741	831	1.30797	0.281342	0.889613	0.843653	-0.245279	0.0507988
g10339	CG2147	19.1978	17.6153	18.9428	21.8626	16.5923	14.9547	18.5853	17.8032	0.49055	2.08401	783	0.112541	0.744712	0.971076	1.04393	0.0620261	0.0127468
g10340	GI:906457584	3.47496	10.7949	4.56607	8.40168	8.15156	6.95205	6.27866	7.83509	2.28	0.447388	489	0.667398	0.434385	0.9313	0.801351	-0.319494	0.0309103
g10341	sni	77.8826	113.521	79.7432	84.1655	99.6528	99.9405	90.3823	94.5863	11.5818	5.21103	240	0.153871	0.7037	0.966085	0.955554	-0.0655911	0.0149846
g10342	Trxr-1	954.48	843.853	778.118	850.995	852.257	826.563	858.817	843.272	51.4582	8.36235	1668	0.0629367	0.807367	0.978968	1.01843	0.0263533	0.00923142
g10343	GI:907624389	17.6461	14.1901	20.999	14.5507	23.2523	17.7847	17.6118	18.5292	1.96564	2.53939	1200	0.133363	0.723137	0.969427	0.950486	-0.0732625	0.013485
g10344	Mnt	9.98415	9.06972	13.3489	10.27	14.0418	11.2202	10.8009	11.844	1.30104	1.13262	3417	0.579968	0.465195	0.9313	0.91193	-0.133006	0.0309103
g10345	GI:906465197	10.1721	8.3926	16.5485	12.4336	10.5316	12.7379	11.7044	11.901	2.47593	0.690334	771	0.00614161	0.939195	0.991526	0.98348	-0.0240331	0.00369597
g10347	Kmn1	22.0387	32.6703	21.6358	27.5354	16.0223	28.5492	25.4482	24.0356	3.6129	4.01736	516	0.104075	0.754127	0.971432	1.05877	0.0823907	0.0125876
g10348	CG11699	78.2431	83.1422	74.5019	75.1442	71.7375	74.9249	78.629	73.9355	2.50169	1.10083	426	0.575556	0.466847	0.9313	1.06348	0.0887942	0.0309103
g10349	CG32500	76.822	78.2324	67.3271	83.5274	71.5506	80.7642	74.1271	78.614	3.42434	3.62069	912	0.557834	0.47359	0.931326	0.942925	-0.0847849	0.0308982
g1035	ems	3.00174	2.48846	3.44056	2.2634	1.95201	1.84001	2.97692	2.01847	0.275128	0.126657	1437	3.777	0.0827979	0.725924	1.47484	0.560555	0.139109
g10350	CG10777	27.3551	20.6958	30.2227	27.1457	32.5421	26.5537	26.0912	28.7472	2.82183	1.90514	2781	0.843197	0.381678	0.922135	0.90761	-0.139856	0.0352055
g10351	Ykt6	51.6313	45.6922	49.175	45.6491	40.3532	40.9205	48.8328	42.3076	1.72297	1.67875	600	2.66056	0.136206	0.787158	1.15423	0.206933	0.103938
g10352	CG6903	50.7444	48.694	50.3059	47.9632	53.1345	51.062	49.9148	50.7199	0.623359	1.50259	1731	0.0590117	0.813337	0.979111	0.984126	-0.0230851	0.00916825
g10353	CG9992	34.5782	31.6576	38.0103	33.5078	31.1953	39.598	34.7487	34.767	1.83585	2.50603	1221	0.000171064	0.989841	0.997785	0.999472	-0.000762027	0.000963028
g10354	CG4239	30.5152	25.8189	38.3842	50.2635	24.1615	39.5455	31.5728	37.9902	3.66565	7.57502	831	1.04952	0.331521	0.905245	0.831077	-0.266945	0.0432337
g10355	CG4996	6.92964	5.72325	6.79724	6.76195	5.98515	6.60958	6.48338	6.45223	0.381979	0.237644	2886	0.00526874	0.943672	0.992405	1.00483	0.00694779	0.00331114
g10356	CG6401	4.09564	3.74619	4.25297	4.10842	2.55899	5.16228	4.0316	3.94323	0.149757	0.756032	1500	0.0249597	0.877844	0.98605	1.02241	0.0319762	0.00610121
g10357	CG2608	5.33519	7.72252	5.96718	4.46399	4.68679	4.28263	6.34163	4.4778	0.714142	0.116874	882	3.35336	0.0992258	0.74866	1.41624	0.502063	0.125715
g10358	CG32579	6.33965	6.45688	9.56356	6.1892	4.81697	6.66187	7.45336	5.88935	1.05564	0.553275	1134	1.77293	0.214729	0.854739	1.26557	0.339784	0.0681665
g10359	Dsp1	35.7305	37.338	47.203	47.1303	41.8804	39.0913	40.0905	42.7007	3.58638	2.35664	2034	0.475959	0.507104	0.935652	0.938873	-0.0909982	0.0288857
g10360	DIP1	285.18	369.75	264.986	279.557	362.027	293.626	306.639	311.736	32.0895	25.4712	1161	0.0273319	0.872227	0.985422	0.983647	-0.0237868	0.00637767
g10361	CG2875	16.8879	19.5802	16.9995	13.6018	13.7334	16.4707	17.8225	14.602	0.879419	0.935133	1548	4.1345	0.0715265	0.70394	1.22056	0.287538	0.152464
g10362	CG1738	17.9549	17.7766	14.0208	16.3033	13.5196	16.9493	16.5841	15.5907	1.2827	1.05223	546	0.196519	0.667677	0.961635	1.06372	0.0891155	0.0169895
g10363	Rpn12	142.506	177.537	132.506	141.366	158.734	149.576	150.849	149.892	13.6524	5.0161	798	0.00425456	0.949374	0.992827	1.00638	0.00918176	0.00312637
g10364	CG1737	18.3306	17.3141	18.944	21.8771	18.6837	18.029	18.1962	19.5299	0.475284	1.18869	3216	0.807061	0.391652	0.926331	0.931708	-0.10205	0.0332337
g10365	CG13369	48.058	48.6519	36.9132	42.8434	40.5461	47.4774	44.541	43.6223	3.81775	2.03844	903	0.0512326	0.825828	0.979644	1.02106	0.0300684	0.00893152
g10366	sesB	3114.72	3217	2734.66	2967.95	3245.65	2876.19	3022.13	3029.93	146.734	111.064	900	0.00116349	0.97351	0.994837	0.997425	-0.00371993	0.00224821
g10368	Rpt6	178.801	199.713	159.355	207.112	223.699	167.257	179.29	199.356	11.6528	16.7483	1215	1.36923	0.271051	0.885541	0.899345	-0.153053	0.0527915
g1037	ems	4.82469	2.70749	4.25659	4.37438	2.68273	4.71892	3.92959	3.92534	0.632676	0.629218	1761	0.00461866	0.947255	0.992827	1.00108	0.00156072	0.00312637
g10370	CG9132	144.064	147.852	160.773	154.848	148.031	160.433	150.896	154.437	5.05775	3.58609	744	0.121506	0.735167	0.969759	0.977073	-0.0334624	0.0133363
g10371	Arfrp1	23.4111	24.2856	22.217	15.8977	13.7106	21.2981	23.3046	16.9688	0.599518	2.25484	603	5.18264	0.0479327	0.634363	1.37338	0.457729	0.197662
g10372	AP-1gamma	17.8075	13.678	19.8653	19.3233	19.5382	17.777	17.1169	18.8795	1.81919	0.554738	2826	0.938636	0.357145	0.915412	0.90664	-0.141399	0.0383833
g10373	#N/A	1.10656	1.00908	0.945105	1.12311	1.12483	0.879367	1.02025	1.04244	0.0469407	0.0815363	4725	0.0165014	0.900521	0.988253	0.978713	-0.0310421	0.00513164
g10374	CG33713	95.3109	101.326	80.9892	80.0197	83.8129	88.7759	92.5421	84.2028	6.03185	2.53521	768	1.38337	0.268752	0.884824	1.09904	0.136242	0.0531433
g10375	CG9609	7.39145	10.5159	7.95059	6.11372	7.68926	8.2909	8.61931	7.36463	0.961931	0.64912	1344	1.04232	0.333101	0.90529	1.17037	0.226961	0.0432122
g10376	mRpL22	45.7394	50.8533	40.894	49.5737	45.8711	53.2693	45.8289	49.5714	2.87537	2.13568	663	0.701091	0.423408	0.9313	0.924503	-0.113251	0.0309103
g10377	#N/A	3.58963	1.12876	1.35926	0.972637	2.65629	3.04042	2.02588	2.22312	0.7847	0.634997	1056	0.0263941	0.874416	0.985422	0.911281	-0.134033	0.00637767
g1038	shf	12.2982	7.47652	7.28836	10.584	7.80501	10.6617	9.02102	9.68355	1.63948	0.939538	1116	0.111455	0.745897	0.971076	0.931582	-0.102246	0.0127468
g10381	sd	2.53889	1.44035	3.59744	2.41331	3.28383	2.01171	2.52556	2.56962	0.622733	0.375455	3192	0.00780497	0.931475	0.991076	0.982855	-0.0249499	0.00389304
g10382	Rala	43.7907	39.2737	40.8113	39.4819	46.4773	38.7902	41.2919	41.5831	1.32591	2.45521	594	0.00669039	0.936543	0.991076	0.992997	-0.010139	0.00389304
g10384	sicily	4.35707	3.72491	5.31621	5.88446	4.30598	4.1314	4.46606	4.77395	0.462592	0.557537	960	0.108675	0.74896	0.971076	0.935508	-0.0961786	0.0127468
g10385	CG1461	5.7381	2.28056	8.30658	8.40636	6.15141	6.46409	5.44175	7.00729	1.74586	0.705338	1344	0.846407	0.380811	0.922135	0.776584	-0.364786	0.0352055
g10386	#N/A	0.60369	0.649668	1.12089	0.653112	1.03759	0.606792	0.791416	0.76583	0.16527	0.136535	4980	0.00568977	0.94147	0.991911	1.03341	0.0474111	0.00352746
g1039	COQ7	57.9532	49.5966	43.0975	41.8265	39.6557	55.0089	50.2158	45.497	4.29965	4.79705	618	0.754198	0.406999	0.930572	1.10371	0.142367	0.0312499
g1040	shf	29.9142	27.1095	10.315	32.3632	13.2209	31.0075	22.4462	25.5305	6.1194	6.16723	201	0.126038	0.730493	0.969427	0.879192	-0.18575	0.013485
g10403	#N/A	6.1215	5.16005	7.0297	6.60214	4.88045	9.88544	6.10375	7.12268	0.539797	1.46807	363	0.286779	0.604858	0.952963	0.856946	-0.222724	0.0209241
g10405	Trl	5.57299	3.30003	6.79981	3.64927	5.15001	6.58828	5.22428	5.12919	1.02523	0.848481	516	0.0112125	0.917919	0.991076	1.01854	0.0265008	0.00389304
g10406	#N/A	1.48536	1.80602	1.5707	1.81559	1.23028	2.0031	1.62069	1.68299	0.0958801	0.232737	1320	0.0168794	0.899396	0.988253	0.962984	-0.0544164	0.00513164
g10428	Ace	14.0588	12.7144	17.8625	16.8141	16.535	16.62	14.8785	16.6564	1.54162	0.0825943	2250	1.24893	0.29179	0.892837	0.893265	-0.16284	0.0492276
g10429	CG8483	10.7645	13.7561	5.25367	9.12982	18.6424	4.88824	9.92476	10.8868	2.49009	4.0665	1275	0.111655	0.745679	0.971076	0.911631	-0.133478	0.0127468
g10431	timeout	7.22687	5.79885	6.0702	5.00659	5.73737	5.29667	6.3653	5.34687	0.437845	0.212447	2496	2.3309	0.160087	0.801134	1.19047	0.251534	0.0962948
g10434	CG7342	129.91	77.8758	99.3731	79.3395	83.1063	98.7797	102.386	87.0752	15.0962	5.95242	1629	1.80172	0.211346	0.854739	1.17584	0.233688	0.0681665
g10438	#N/A	2.72317	5.3213	1.66132	1.78317	4.30598	5.11507	3.23526	3.73474	1.08713	1.00335	480	0.171104	0.688508	0.964287	0.866261	-0.207126	0.0157935
g10441	GI:906470242	6.40021	11.5445	6.30737	13.54	9.45301	12.8043	8.08403	11.9324	1.73045	1.25778	531	3.15035	0.108566	0.751397	0.677483	-0.561743	0.124131
g10445	AnxB11	274.966	278.105	202.078	211.942	232.946	210.862	251.716	218.583	24.8358	7.1881	1554	2.40227	0.15448	0.799876	1.15158	0.203615	0.0969772
g10447	ppk5	28.4056	27.7786	22.4483	18.8524	25.3881	33.4794	26.2108	25.9067	1.88994	4.2304	1698	0.0101896	0.921738	0.991076	1.01174	0.01684	0.00389304
g10448	CG1492	19.1624	17.2749	19.0246	19.2749	23.1244	20.4234	18.4873	20.9409	0.60748	1.14096	1794	2.07726	0.182313	0.828061	0.882832	-0.179789	0.0819377
g10449	CG4829	169.885	140.835	139.083	152.766	125.223	138.84	149.934	138.943	9.98807	7.95128	2556	0.893449	0.368449	0.916269	1.0791	0.109835	0.0379771
g1045	CG7084	3.90075	5.17748	3.59204	3.56634	3.82385	3.72198	4.22342	3.70405	0.485281	0.0748754	1776	0.617857	0.451404	0.9313	1.14022	0.189307	0.0309103
g10453	CG13005	3.16089	3.71406	3.4786	2.11038	2.59007	2.41789	3.45118	2.37278	0.160274	0.140299	2109	5.30665	0.0458305	0.627696	1.45449	0.540514	0.20225
g10456	PCNA	15.1913	15.2231	10.1843	14.8666	12.8213	15.4372	13.5329	14.375	1.67432	0.794116	783	0.14385	0.712997	0.967961	0.941419	-0.0870906	0.014142
g10457	Mcm6	3.27044	3.91689	3.47549	3.03959	2.85973	2.66757	3.55427	2.85563	0.190726	0.107412	2478	2.27212	0.164906	0.803938	1.24465	0.315745	0.0947775
g10458	CG6276	17.3935	19.8265	18.5696	19.5899	16.9931	17.9691	18.5965	18.184	0.702487	0.757305	1503	0.0603412	0.811292	0.978968	1.02268	0.0323611	0.00923142
g10459	fs(2)ltoPP43	12.2475	8.61291	8.33138	7.38107	10.1605	9.08301	9.73059	8.87487	1.26107	0.809081	1206	0.373444	0.555771	0.94505	1.09642	0.132801	0.0245454
g10467	spag	12.0346	17.7377	14.3624	13.8052	12.0052	13.9617	14.7116	13.2574	1.65555	0.627722	1488	0.723596	0.416327	0.93101	1.10969	0.150157	0.0310457
g10468	#N/A	2.70206	0.440004	4.53321	4.42336	4.19631	4.39218	2.55842	4.33729	1.18379	0.0710608	387	1.58577	0.238613	0.865214	0.589867	-0.761538	0.0628765
g10478	CG12391	23.7658	25.9615	27.1097	23.3433	24.6056	25.6647	25.6123	24.5379	0.980945	0.671002	2112	0.322745	0.583415	0.950404	1.04379	0.0618271	0.0220919
g10480	GI:906471905	3.17444	2.18933	3.18973	2.36397	2.17936	2.60812	2.85117	2.38382	0.330945	0.124171	2100	1.04502	0.332507	0.90529	1.19605	0.258279	0.0432122
g10481	CG1126	170.246	168.735	149.636	141.487	157.825	169.48	162.872	156.264	6.63248	8.11839	1101	0.327293	0.580819	0.950029	1.04229	0.0597568	0.022263
g10482	CG1129	34.5277	45.286	37.5431	38.6049	34.0897	36.8225	39.1189	36.5057	3.20405	1.313	1113	0.535599	0.482293	0.932367	1.07158	0.0997447	0.0304132
g10483	Hus1-like	8.89824	7.99444	5.42853	6.83129	7.62428	8.86685	7.4404	7.77414	1.03922	0.592374	852	0.0443184	0.837802	0.9812	0.957071	-0.0633029	0.00824266
g10484	ctrip	22.8818	20.8971	28.3842	23.3802	26.3824	23.7113	24.0543	24.4913	2.23945	0.95037	10968	0.0438132	0.838714	0.981242	0.982158	-0.0259729	0.00822386
g10486	#N/A	1.20387	0.844471	1.29939	1.81917	0.889045	0.936626	1.11591	1.21495	0.138493	0.302424	2823	0.0907577	0.769842	0.973116	0.918484	-0.122674	0.0118356
g10487	GI:906464156	50.3084	52.3718	44.3018	55.3946	56.1448	59.8177	48.994	57.1191	2.42054	1.3666	1746	4.53482	0.0610959	0.675292	0.857752	-0.221367	0.170509
g1049	#N/A	2.4833	2.64686	2.47906	5.9131	3.56973	5.21904	2.53641	4.90062	0.0552402	0.694955	579	6.85586	0.027161	0.521503	0.517569	-0.950177	0.282743
g10491	CG44098	1.42316	1.14091	2.53789	3.08246	1.66923	1.4236	1.70066	2.05843	0.426473	0.516903	2388	0.465987	0.511481	0.936095	0.826192	-0.275452	0.02868
g10494	GI:755888201	1.90733	1.94119	2.61811	5.15192	2.89478	2.92812	2.15555	3.65827	0.231488	0.746884	2193	6.2034	0.0335916	0.56497	0.589225	-0.76311	0.247975
g10495	GI:906464158	2.27325	1.64523	3.23596	5.12725	3.28075	3.83202	2.38481	4.08001	0.462578	0.547271	1035	4.77727	0.0556969	0.66208	0.584512	-0.774696	0.17909
g10497	tacc	51.5139	42.9128	47.1761	55.8375	48.2877	48.6084	47.2009	50.9112	2.48295	2.4649	1119	0.829864	0.385311	0.924346	0.927122	-0.10917	0.0341653
g10498	CG31548	37.2979	37.7667	28.7531	40.4092	31.5948	36.499	34.6059	36.1677	2.92954	2.5499	771	0.147973	0.709128	0.96671	0.956818	-0.0636833	0.0147037
g10499	CG31549	36.6197	25.6195	23.5816	26.4214	21.2547	21.5565	28.607	23.0775	4.04934	1.67422	771	2.57017	0.142265	0.795948	1.2396	0.309879	0.0991152
g10500	RpL13A	1474.85	1485.97	1321.31	1367.81	1616.8	1416.79	1427.38	1467.13	53.129	76.1592	618	0.14387	0.712978	0.967961	0.972901	-0.0396356	0.014142
g10501	Cortactin	36.0888	36.5981	33.562	38.8094	37.6955	29.9935	35.4163	35.4995	0.938755	2.77169	1782	0.00148485	0.970076	0.994262	0.997657	-0.00338454	0.00249926
g10502	Mvl	324.148	382.181	237.535	241.649	308.479	236.819	314.621	262.316	42.0266	23.1235	1788	2.24507	0.167188	0.805618	1.1994	0.262313	0.0938707
g10504	#N/A	0.172216	0.22435	0	8.79602	2.72315	4.72782	0.132189	5.41567	0.0677861	1.7865	759	42.9505	9.00689e-05	0.020335	0.0244086	-5.35647	1.69176
g10506	Dhc93AB	4.56695	5.97479	7.84865	13.1455	13.0381	7.42708	6.13013	11.2036	0.950522	1.8885	13452	12.77	0.00568269	0.237955	0.547159	-0.869968	0.623506
g10507	CG17278	87.1414	51.794	66.4527	103.424	23.3753	49.5768	68.4627	58.792	10.2533	23.5629	240	0.293192	0.60091	0.952863	1.16449	0.219699	0.0209697
g10510	to	3818.39	2302.57	2738.68	1360.11	1361.96	1728.06	2953.21	1483.38	450.536	122.341	768	28.5084	0.000419663	0.0504057	1.99087	0.993402	1.29752
g10511	to	205.555	196.144	246.732	401.961	353.805	373.412	216.144	376.393	15.5336	13.9809	744	50.2967	4.83378e-05	0.0168248	0.574251	-0.800247	1.77405
g10513	#N/A	2.86885	11.4455	3.93794	1.64374	1.21509	1.81351	6.08411	1.55745	2.69842	0.178055	729	10.922	0.00875766	0.298543	3.90646	1.96586	0.524993
g10519	RpS27	1676.19	1635.37	1355.32	1435.26	1609.5	1599.79	1555.63	1548.18	100.844	56.53	255	0.00409188	0.95035	0.992827	1.00481	0.00692083	0.00312637
g10520	Teh1	1.40929	1.68293	3.08082	2.46087	2.38761	1.69689	2.05768	2.18179	0.517634	0.24337	2226	0.078114	0.785985	0.975984	0.943117	-0.0844917	0.0105572
g10531	CG11851	4.59756	6.45006	6.90417	7.31794	5.35252	5.62095	5.98393	6.09714	0.705474	0.615299	1848	0.0201041	0.89027	0.988253	0.981433	-0.0270388	0.00513164
g10532	#N/A	0.640021	1.66754	0.720843	0.83819	1.33454	0.924758	1.00947	1.0325	0.329862	0.153077	2655	0.0249937	0.877762	0.98605	0.977696	-0.0325418	0.00610121
g10533	CG9630	5.39881	6.93409	6.68006	5.37751	6.2695	7.14145	6.33765	6.26282	0.475116	0.509216	1719	0.00526947	0.943669	0.992405	1.01195	0.0171365	0.00331114
g10534	CG15923	12.6072	11.1809	11.875	7.09906	9.09086	10.6803	11.8877	8.95675	0.411772	1.036	3183	6.63373	0.0291642	0.537351	1.32723	0.408423	0.269742
g10535	bon	14.2166	9.83593	16.7171	12.9751	18.0538	14.4216	13.5899	15.1502	2.01099	1.51069	3549	0.628502	0.447654	0.9313	0.897013	-0.156799	0.0309103
g10536	noi	30.4908	37.8027	28.8534	34.373	35.71	34.9192	32.3823	35.0007	2.75111	0.388103	1509	0.804422	0.392396	0.926331	0.925191	-0.112178	0.0332337
g10537	#N/A	3.36887	3.51096	2.74032	1.76479	3.04399	2.92058	3.20671	2.57645	0.236779	0.407394	582	0.656324	0.438095	0.9313	1.24462	0.31571	0.0309103
g10538	Rbbp5	18.5331	18.8041	17.1771	22.1711	19.3222	18.1526	18.1715	19.882	0.503276	1.19333	1467	0.966697	0.350387	0.912518	0.913967	-0.129786	0.0397584
g10539	Vps39	24.322	24.1686	24.2749	20.5838	22.0215	21.2005	24.2552	21.2686	0.0453781	0.416419	2628	3.7925	0.0822645	0.724397	1.14042	0.189569	0.140023
g10540	CG5270	4.70781	4.27597	4.78299	5.01099	5.65622	4.5529	4.58892	5.07337	0.157973	0.320026	6969	1.25996	0.289796	0.891882	0.904512	-0.144788	0.0496926
g10544	Ranbp9	10.6807	14.4662	12.5148	12.1561	10.8188	12.1867	12.5539	11.7205	1.09294	0.450951	3084	0.475517	0.507297	0.935652	1.0711	0.0990987	0.0288857
g10545	CG8036	186.524	194.698	173.916	162.761	166.225	172.576	185.046	167.187	6.04443	2.87388	1890	2.659	0.136307	0.787158	1.10682	0.14642	0.103938
g10546	ird5	21.6351	27.7931	26.6177	21.1717	26.9474	20.0587	25.3486	22.7259	1.88752	2.13505	2175	1.03879	0.333879	0.906035	1.11541	0.157569	0.0428552
g10547	#N/A	2.18695	2.62983	2.87363	2.42346	4.37011	1.70148	2.56347	2.83168	0.200986	0.79695	777	0.184371	0.677418	0.96312	0.905281	-0.143562	0.0163196
g10551	GI:906463253	51.2017	47.7814	39.6463	49.0019	66.7271	56.9082	46.2098	57.5457	3.42705	5.12676	531	3.84665	0.0804353	0.720806	0.803011	-0.316509	0.142182
g10552	CG9336	52.9466	48.8571	47.1057	48.0327	96.5537	56.181	49.6365	66.9225	1.73058	15.0012	474	3.29332	0.101878	0.749971	0.741701	-0.43109	0.124955
g10554	CG3921	14.0636	12.5106	14.7446	15.1141	16.1834	12.2848	13.7729	14.5274	0.661085	1.16302	9378	0.389034	0.547797	0.943958	0.948062	-0.0769467	0.0250472
g10560	Shaw	3.81925	3.75696	7.32287	5.10388	6.42651	6.30673	4.96636	5.94571	1.17839	0.422331	1677	0.825725	0.38645	0.924682	0.835285	-0.259659	0.0340074
g10561	CG2818	27.0374	34.9794	31.8518	27.9202	30.9589	28.5586	31.2895	29.1459	2.30981	0.925033	2103	0.671488	0.433027	0.9313	1.07355	0.102388	0.0309103
g10562	Adf1	10.2618	11.1768	8.82615	8.37194	10.4503	6.0767	10.0882	8.29964	0.684096	1.26306	777	1.09445	0.32191	0.904374	1.2155	0.281556	0.0436519
g10563	CG15773	8.31639	12.4826	10.1471	8.40531	7.14686	8.62035	10.3154	8.05751	1.20562	0.459534	1446	3.11327	0.110391	0.754013	1.28022	0.356391	0.122621
g10568	Che-13	45.7276	51.2812	36.5819	34.8865	46.7751	49.3976	44.5302	43.6864	4.28535	4.46458	1212	0.0269728	0.87306	0.985422	1.01932	0.0276008	0.00637767
g10569	Spindly	1.14568	1.53773	1.73677	1.77322	1.68612	1.40457	1.4734	1.6213	0.173638	0.111247	3765	0.322121	0.583773	0.950404	0.908773	-0.138009	0.0220919
g1057	Sar1	420.659	382.695	363.64	385.311	379.485	379.35	388.998	381.382	16.759	1.96499	582	0.0968728	0.762478	0.971432	1.01997	0.028525	0.0125876
g10572	CG17593	80.5048	83.3239	81.9143	85.907	76.0439	77.8247	81.9143	79.9252	0.813822	3.03475	1359	0.138545	0.718071	0.968358	1.02489	0.0354654	0.013964
g10573	chm	12.4934	11.7319	12.6395	9.0671	9.70114	11.207	12.2883	9.99174	0.281374	0.634588	2511	5.13761	0.0487257	0.63723	1.22984	0.298471	0.195704
g10574	CG5261	192.437	168.254	164.339	197.564	178.098	172.376	175.01	182.679	8.78659	7.6234	1512	0.358106	0.563846	0.947326	0.958019	-0.0618744	0.0235006
g10575	CG5958	73.507	64.8692	69.0746	108.106	105.453	121.198	69.1503	111.586	2.49382	4.86699	882	42.0289	9.79931e-05	0.0204649	0.619705	-0.690346	1.68899
g10577	#N/A	0.745506	1.61865	1.51603	1.62723	1.59048	1.91497	1.29339	1.71089	0.275541	0.102589	1578	1.21492	0.298062	0.894259	0.755977	-0.403586	0.0485368
g1058	PSR	31.3365	26.2832	25.2717	35.1363	27.0298	30.0818	27.6305	30.7493	1.87591	2.36382	1218	1.0677	0.327582	0.904374	0.898572	-0.154294	0.0436519
g10581	Trim9	2.46336	2.00567	4.13275	2.92364	2.95615	2.00209	2.86726	2.62729	0.646391	0.312743	1698	0.118321	0.738511	0.971076	1.09134	0.126094	0.0127468
g10583	CG7329	453.206	462.958	366.547	340.061	398.067	347.354	427.57	361.827	30.6413	18.2418	1113	4.14504	0.0712246	0.703939	1.1817	0.240859	0.152465
g1059	Muted	32.3266	25.2676	21.9508	28.7148	14.6046	19.0895	26.515	20.803	3.05949	4.16237	465	1.72691	0.220289	0.854739	1.27458	0.350021	0.0681665
g10591	CG30069	11.0693	6.59649	7.61512	6.63146	11.9703	7.1462	8.42697	8.58266	1.3535	1.70033	1110	0.00818426	0.929834	0.991076	0.981861	-0.0264097	0.00389304
g10592	GI:906466350	7.2046	7.15093	10.465	3.14512	7.7498	9.91412	8.27351	6.93635	1.09585	1.99592	381	0.365964	0.55968	0.945856	1.19278	0.254323	0.0241752
g10598	drongo	9.87966	8.1849	12.3323	10.5537	11.7757	11.4463	10.1323	11.2586	1.20389	0.365053	2871	0.872544	0.373865	0.916832	0.899962	-0.152064	0.03771
g10599	drongo	28.3924	21.4015	40.3074	43.0299	36.1017	34.0574	30.0337	37.7297	5.51901	2.71502	732	2.23809	0.167783	0.805898	0.796024	-0.329115	0.09372
g1060	CG7071	46.9819	41.2069	41.2432	44.6744	31.3481	35.8461	43.144	37.2895	1.91897	3.91409	843	1.92678	0.197456	0.84746	1.157	0.21039	0.0718806
g10601	dock	7.84913	4.27791	9.08838	7.86692	6.69418	5.32337	7.07181	6.62816	1.44203	0.735001	1632	0.11399	0.743142	0.971076	1.06693	0.0934711	0.0127468
g10603	CG3862	32.2003	37.5914	32.9932	38.6666	34.9659	38.1041	34.2616	37.2455	1.68055	1.15133	1368	1.12399	0.315813	0.902228	0.919885	-0.120475	0.0446837
g10604	CG3662	692.021	742.792	702.922	712.739	831.731	779.938	712.578	774.803	15.4312	34.4459	972	1.56055	0.242106	0.866645	0.91969	-0.120781	0.0621588
g10605	Saf6	16.1461	15.8527	15.9342	16.4809	16.4261	16.8965	15.9777	16.6012	0.0874319	0.148521	2202	0.249366	0.62912	0.955326	0.96244	-0.0552314	0.0198482
g10606	CG3876	11.2771	11.7973	14.385	11.4123	10.2282	12.0972	12.4865	11.2459	0.961086	0.545895	765	0.549957	0.476641	0.931414	1.11032	0.15097	0.0308573
g10607	Pex12	16.7806	14.1901	15.4458	16.0003	11.6378	13.8245	15.4722	13.8209	0.747921	1.25935	888	0.828706	0.38563	0.924346	1.11948	0.162826	0.0341653
g10608	Dbp21E2	13.6773	13.2299	11.8915	9.97502	8.23271	12.8986	12.9329	10.3688	0.536459	1.36124	1596	3.1213	0.109992	0.754013	1.24729	0.3188	0.122621
g1061	CG5044	50.6771	51.2969	57	58.5871	49.7376	62.2813	52.9914	56.8687	2.01231	3.72161	1122	0.71041	0.420452	0.9313	0.93182	-0.101877	0.0309103
g10612	Eaat2	684.777	569.918	718.005	564.22	666.9	698.914	657.567	643.345	44.8618	40.6275	1767	0.0639776	0.805818	0.978685	1.02211	0.0315451	0.00935706
g10619	CG43861	4.98209	4.83821	5.19464	6.76195	6.75248	6.15149	5.00498	6.55531	0.103525	0.201926	1443	3.95499	0.0769268	0.713802	0.763501	-0.389299	0.146422
g1062	ldlCp	22.7084	27.0975	23.5025	26.3546	25.1617	23.6525	24.4361	25.0563	1.35029	0.781828	2124	0.108856	0.74876	0.971076	0.975252	-0.0361537	0.0127468
g10620	GI:906465497	6.50102	6.66711	4.38799	6.15901	8.43621	7.99424	5.85204	7.52982	0.733595	0.697181	945	1.87291	0.203284	0.854121	0.777182	-0.363676	0.0684806
g10627	GI:906465499	6.60162	0.62546	8.34777	22.9503	10.1676	5.72315	5.19162	12.947	2.33806	5.16358	1089	3.78775	0.0824275	0.724397	0.400989	-1.31836	0.140023
g10628	GI:906465498	0.844861	0.157231	3.09253	15.0162	4.2259	2.61584	1.36488	7.28596	0.886343	3.89294	1083	8.48294	0.0166669	0.410109	0.187329	-2.41635	0.387101
g1063	Trax	65.8801	71.1945	53.1621	54.3162	62.2328	62.7383	63.4122	59.7624	5.34973	2.72704	873	0.403118	0.540785	0.942088	1.06107	0.0855223	0.0259085
g10634	GI:906465498	46.0998	19.02	33.1036	38.8439	50.5097	27.0755	32.7412	38.8097	7.81938	6.7649	1137	0.623601	0.449374	0.9313	0.843633	-0.245312	0.0309103
g1064	CG6171	33.9851	49.9492	35.4414	39.5626	42.3217	37.7728	39.7919	39.8857	5.09603	1.32305	450	0.00313367	0.956542	0.992827	0.99765	-0.00339466	0.00312637
g10640	CG32791	18.7755	18.0177	25.8816	29.3753	24.6866	19.984	20.8916	24.682	2.50455	2.71106	1824	1.733	0.219542	0.854739	0.846432	-0.240533	0.0681665
g10642	ND23	8.14405	12.4661	8.69474	6.13277	13.3376	11.1789	9.7683	10.2164	1.35823	2.13481	642	0.0560887	0.817922	0.979644	0.956137	-0.0647108	0.00893152
g10643	#N/A	2.43412	4.12227	6.53389	1.59389	4.94862	6.33063	4.36343	4.29105	1.18963	1.40635	537	0.000385665	0.984747	0.997338	1.01687	0.0241315	0.00115769
g10645	#N/A	1.2148	2.32106	1.18577	1.16668	1.37206	2.10629	1.57388	1.54834	0.373686	0.285203	1614	0.00213667	0.964109	0.993744	1.01649	0.0235963	0.0027254
g10646	gfzf	1.11312	1.51914	2.06957	1.59661	1.73616	2.14444	1.56728	1.82574	0.277151	0.164365	2466	0.50651	0.494115	0.935652	0.858435	-0.220219	0.0288857
g10648	CG42450	7.15046	4.86226	8.19723	4.88804	8.51989	4.4846	6.73665	5.96417	0.984705	1.28315	3327	0.383496	0.550603	0.943958	1.12952	0.175709	0.0250472
g1065	CG11975	76.2487	91.4846	74.2706	82.4033	86.5539	76.8417	80.668	81.933	5.43837	2.81352	1020	0.0434566	0.839361	0.981699	0.98456	-0.0224485	0.00802147
g10650	#N/A	4.2508	1.7305	5.18655	3.47935	3.30075	3.45483	3.72262	3.41165	1.03204	0.0558954	492	0.104123	0.754072	0.971432	1.09115	0.12585	0.0125876
g10651	PROTEIN	5.49369	4.9357	7.39647	6.45042	7.27471	6.8429	5.94195	6.85601	0.744884	0.238042	690	0.567634	0.469841	0.9313	0.866679	-0.206431	0.0309103
g10652	CG7058	13.7256	13.3065	14.9944	11.0779	18.0261	12.9138	14.0088	14.0059	0.507439	2.07879	819	0.000832589	0.97759	0.996232	1.00021	0.000301418	0.0016396
g10653	CG7058	9.57479	9.74038	8.26967	7.46729	8.68791	8.86028	9.19495	8.3385	0.465103	0.438435	2430	0.957814	0.352505	0.912817	1.10271	0.141054	0.0396163
g10654	Pk17E	7.82707	5.77802	6.68506	6.8337	6.18824	6.40856	6.76338	6.47683	0.592805	0.189429	501	0.0615828	0.809404	0.978968	1.04424	0.0624563	0.00923142
g10655	GI:906457342	389.348	311.51	335.728	349.67	313.343	362.959	345.529	341.991	22.9981	14.8287	1266	0.0188416	0.893747	0.988253	1.01035	0.0148495	0.00513164
g10656	GI:906457340	6.14458	9.82393	8.86036	5.85245	17.6656	9.68533	8.27629	11.0678	1.10155	3.47951	468	1.1676	0.307115	0.895781	0.747782	-0.41931	0.0477981
g10657	Atg101	8.15707	7.51623	10.681	10.4222	9.88719	10.6362	8.78476	10.3152	0.965989	0.222732	657	0.915417	0.362887	0.91578	0.851634	-0.231694	0.0382088
g10658	Pk17E	17.3593	15.1262	20.1988	16.7119	22.593	14.1191	17.5614	17.808	1.46783	2.50685	1137	0.0170999	0.898745	0.988253	0.986152	-0.0201176	0.00513164
g10659	CG18259	11.8377	14.2549	15.536	15.1121	8.876	11.786	13.8762	11.9247	1.08426	1.80156	1314	1.05935	0.329384	0.905042	1.16365	0.218656	0.0433311
g1066	Spase12	150.925	163.26	132.083	126.476	121.252	153.817	148.756	133.849	9.06496	10.0975	291	1.23302	0.2947	0.894259	1.11138	0.152346	0.0485368
g10660	CG6891	116.366	143.286	120.263	116.21	147.034	95.9675	126.638	119.737	8.39947	14.8466	492	0.220341	0.649589	0.957329	1.05763	0.0808411	0.018939
g10661	CG11158	5.54536	5.41805	7.49103	5.70614	4.69744	3.43389	6.15148	4.61249	0.670783	0.657315	660	1.66243	0.228413	0.85487	1.33366	0.415388	0.0681001
g10663	CG12177	10.6754	22.1544	18.478	17.0696	21.8717	18.1152	17.1026	19.0188	3.3843	1.458	1053	0.441873	0.522357	0.938654	0.899247	-0.153211	0.0274946
g10664	Kap3	29.4092	30.8564	31.7546	33.0442	32.6502	28.9121	30.6734	31.5355	0.683215	1.31663	3129	0.167228	0.691842	0.964287	0.972662	-0.0399895	0.0157935
g10665	CG1812	24.4916	22.6513	23.6093	27.2902	24.3764	25.3187	23.5841	25.6618	0.53139	0.858466	1932	1.25287	0.291075	0.892301	0.919035	-0.121809	0.0494887
g10666	CG16892	6.03148	5.62914	8.01826	7.42741	6.20224	9.49523	6.55963	7.70829	0.738506	0.96092	1452	0.93179	0.358823	0.915412	0.850983	-0.232798	0.0383833
g10667	c11	56.1382	50.5267	50.2428	48.5516	53.0799	48.0712	52.3026	49.9009	1.91955	1.59553	5190	0.514496	0.490818	0.935228	1.04813	0.0678161	0.0290827
g10668	CG2807	29.4218	29.6292	31.5827	34.1156	31.9238	33.8178	30.2112	33.2858	0.688341	0.686363	3954	2.33436	0.159809	0.801134	0.907631	-0.139821	0.0962948
g10669	Ipk2	21.3819	19.4457	19.3615	23.2472	13.366	16.9045	20.0631	17.8392	0.659875	2.8905	972	0.731564	0.413865	0.930572	1.12466	0.169486	0.0312499
g1067	CG2006	8.74145	8.1849	8.83258	7.15503	6.47922	9.27545	8.58631	7.63657	0.202422	0.842343	957	0.620261	0.450552	0.9313	1.12437	0.169114	0.0309103
g10670	Ntf-2	272.732	292.468	241.867	258.736	285.876	289.303	269.023	277.972	14.7245	9.66848	393	0.19316	0.670334	0.961751	0.967806	-0.0472105	0.0169373
g10671	GI:906457360	7.69482	7.02997	7.31589	8.24511	6.20784	6.7864	7.34689	7.07978	0.192551	0.606127	1308	0.0804179	0.782943	0.975828	1.03773	0.0534297	0.0106269
g10672	CG11095	27.3352	28.4882	21.6287	25.1678	21.3311	28.0064	25.8174	24.8351	2.12061	1.93417	789	0.126629	0.72989	0.969427	1.03955	0.0559608	0.013485
g10673	Clic	247.692	274.085	253.399	242.455	256.205	267.986	258.392	255.549	8.01756	7.37734	771	0.0292565	0.867851	0.985422	1.01113	0.0159626	0.00637767
g10674	gce	4.48962	2.84081	6.15617	3.69583	4.63619	4.63356	4.49553	4.32186	0.957065	0.313016	3057	0.049533	0.828688	0.97987	1.04018	0.0568389	0.00883138
g10675	Meics	6.3762	4.57918	3.88991	5.35285	4.98576	5.55135	4.94843	5.29665	0.741094	0.165673	1599	0.132427	0.724064	0.969427	0.934256	-0.0981099	0.013485
g10676	CG12299	3.92343	3.49709	2.64551	3.51563	1.74922	3.282	3.35534	2.84895	0.375649	0.553987	1266	0.552106	0.475806	0.931326	1.17775	0.236031	0.0308982
g10677	Meics	3.84172	6.34741	6.17367	6.99462	4.76238	4.73852	5.45427	5.49851	0.807833	0.748089	1395	0.00530423	0.943483	0.992405	0.991954	-0.0116552	0.00331114
g10678	CG7372	10.8927	12.1105	10.197	10.699	7.84835	9.9045	11.0668	9.48395	0.559193	0.849356	1392	1.5781	0.239668	0.865606	1.16689	0.222672	0.06268
g10679	Meics	8.0523	8.33445	7.6715	8.95647	6.22927	4.78137	8.01942	6.6557	0.192084	1.22396	1185	1.09679	0.321421	0.904374	1.20489	0.268907	0.0436519
g1068	CG2310	77.6319	59.4634	46.6224	64.5337	56.632	39.4716	61.2392	53.5458	8.99561	7.39755	756	0.782196	0.398754	0.928092	1.14368	0.193683	0.0324089
g10680	Meics	15.6354	17.517	12.3367	15.9717	10.9489	14.4585	15.163	13.793	1.51397	1.48765	1254	0.512522	0.491629	0.935228	1.09932	0.136617	0.0290827
g10681	pita	16.4787	17.8286	15.2216	15.2408	14.7213	18.429	16.5096	16.1304	0.752731	1.15907	1404	0.0600291	0.81177	0.978968	1.02351	0.0335292	0.00923142
g10682	CG8188	42.2829	40.2636	37.1873	41.3203	29.0904	37.8348	39.9113	36.0818	1.48148	3.63765	609	0.867701	0.375138	0.918646	1.10613	0.145523	0.0368517
g10684	chas	67.3465	80.1157	76.5441	75.0391	98.6086	83.7412	74.6687	85.7963	3.80353	6.88106	4761	2.70309	0.13347	0.784212	0.870303	-0.200411	0.105567
g10685	mof	20.6747	28.1577	21.1606	20.6987	27.1144	20.1208	23.331	22.6447	2.41741	2.24111	1530	0.0463872	0.834122	0.980293	1.03031	0.0430773	0.00864401
g10686	GAA1	26.7516	28.1215	25.6115	23.5877	25.5031	27.0762	26.8282	25.389	0.725563	1.00867	1974	0.53901	0.48094	0.932367	1.05669	0.0795466	0.0304132
g10687	Myb	17.8299	19.5015	21.0867	20.5612	19.2446	22.5968	19.4727	20.8009	0.940256	0.975096	2148	0.607142	0.455233	0.9313	0.936147	-0.0951936	0.0309103
g10690	Dsor1	83.0497	81.9714	77.5843	94.1368	89.5545	88.9993	80.8685	90.8969	1.67131	1.62787	1182	3.32282	0.100563	0.74866	0.889673	-0.168653	0.125715
g10691	CG17754	31.0737	36.1683	36.8426	36.537	33.3416	36.6991	34.6949	35.5259	1.82103	1.09316	1935	0.0985043	0.760557	0.971432	0.976608	-0.0341492	0.0125876
g10692	CG13392	14.5236	13.8066	13.1708	11.8235	7.75853	11.0596	13.8337	10.2139	0.390742	1.24733	666	3.71034	0.0851416	0.729326	1.3544	0.437651	0.137078
g10693	CG14619	9.04854	7.55953	10.5604	11.7214	10.6643	7.67393	9.05616	10.0199	0.866293	1.21202	1329	0.470551	0.509469	0.936095	0.90382	-0.145893	0.02868
g10694	CG14619	6.92514	9.02154	7.74548	6.04624	9.12527	7.50453	7.89739	7.55868	0.609925	0.889251	453	0.0283152	0.869972	0.985422	1.04481	0.0632413	0.00637767
g10695	CG14619	12.3559	10.9426	10.7779	14.4073	15.5468	12.1368	11.3588	14.0303	0.500796	1.00228	2412	4.78423	0.0555509	0.66208	0.80959	-0.304736	0.17909
g10696	CG6414	246.875	277.386	294.102	374.62	563.576	497.068	272.788	478.421	13.8258	55.3378	1725	29.2975	0.000380225	0.0473253	0.570183	-0.810502	1.32491
g10697	iav	1.63829	2.89646	3.14118	5.2617	5.33085	2.87438	2.55864	4.48898	0.465569	0.807545	3351	7.19833	0.0243937	0.496528	0.569984	-0.811008	0.304056
g10698	GI:906457384	4.59913	5.04538	4.72552	8.87621	6.2881	4.19698	4.79001	6.45377	0.132795	1.35332	540	1.58321	0.238965	0.865214	0.742204	-0.430113	0.0628765
g10699	NetB	2.37119	4.05432	3.25482	5.6285	4.35202	4.49676	3.22678	4.82576	0.48608	0.403541	882	3.5369	0.0916439	0.735546	0.668657	-0.580661	0.13339
g1070	Afti	10.4695	6.94193	10.0587	9.89338	9.382	7.29187	9.15672	8.85575	1.11373	0.795752	4170	0.0723855	0.793768	0.976189	1.03399	0.0482171	0.010466
g10701	NetA	4.07496	3.26679	3.31467	5.063	4.95653	5.73687	3.55214	5.25213	0.261774	0.244311	1251	5.16561	0.0482306	0.634416	0.676323	-0.564216	0.197626
g10704	Cyp6v1	4.3487	5.12043	4.4897	3.94282	4.15604	3.14169	4.65295	3.74685	0.23726	0.308776	1563	1.70767	0.222671	0.854739	1.24183	0.312466	0.0681665
g10708	Tak1	23.728	25.2168	25.6499	25.9866	22.1764	23.9589	24.8649	24.0406	0.582045	1.10065	1884	0.186469	0.675709	0.96312	1.03429	0.0486377	0.0163196
g10709	c12	19.3546	19.2388	19.8099	21.4431	20.0989	20.4106	19.4678	20.6508	0.174299	0.406198	2850	0.748375	0.408748	0.930572	0.94271	-0.0851142	0.0312499
g1071	mRpS21	113.383	111.586	98.4708	100.506	107.37	121.617	107.813	109.831	4.69991	6.21722	264	0.0340671	0.857526	0.983714	0.981629	-0.0267507	0.00713106
g10710	c12	11.5575	9.32684	12.6042	9.24234	10.6278	9.31019	11.1628	9.72677	0.966441	0.450931	1278	1.19791	0.301271	0.895781	1.14764	0.19867	0.0477981
g10711	lz	1.47925	1.69347	1.85958	1.58504	2.53144	1.48967	1.67743	1.86872	0.110084	0.332505	2916	0.341387	0.572926	0.949441	0.89764	-0.155791	0.0225322
g10712	c12	24.226	24.2586	22.5002	23.6769	21.0322	23.7713	23.6616	22.8268	0.5808	0.897711	723	0.137991	0.718608	0.968485	1.03657	0.0518199	0.0139071
g10713	Ost48	199.401	201.116	157.6	172.576	184.297	165.971	186.039	174.281	14.228	5.35835	1353	0.66631	0.434747	0.9313	1.06746	0.0941883	0.0309103
g10714	Rab10	213.815	233.964	230.283	219.895	200.686	230.322	226.021	216.968	6.1946	8.67949	615	0.367143	0.55906	0.945856	1.04173	0.058975	0.0241752
g10715	CG8578	6.98832	4.829	9.41645	7.79918	9.12845	6.234	7.07792	7.72054	1.32504	0.836479	2151	0.265198	0.618585	0.953756	0.916765	-0.125377	0.0205628
g10717	PROTEIN	9.82476	15.0248	16.6783	11.1885	13.509	12.344	13.8426	12.3472	2.06487	0.669862	306	0.247346	0.630494	0.955326	1.12112	0.164938	0.0198482
g10718	CG11178	22.2027	18.1953	23.0166	20.0407	21.1175	18.814	21.1382	19.9907	1.49009	0.665415	2349	0.414309	0.535337	0.941309	1.0574	0.0805184	0.0262676
g10720	CG33181	108.38	94.4052	89.5197	88.0785	99.8763	83.1336	97.4349	90.3628	5.65121	4.96632	2031	0.937692	0.357375	0.915412	1.07826	0.108709	0.0383833
g10721	Ndc80	2.19793	2.358	1.26201	2.11652	2.48247	2.52192	1.93931	2.37364	0.34179	0.129062	2022	0.873607	0.373587	0.916638	0.817022	-0.291553	0.0378022
g10729	CG12116	21.7055	13.5144	28.8205	89.0408	37.314	31.362	21.3468	52.5723	4.42213	18.315	819	10.5305	0.00965201	0.314324	0.406047	-1.30028	0.502622
g1073	CG1161	7.01382	10.5215	9.33579	10.2989	6.24143	8.90578	8.95702	8.48203	1.03013	1.1903	615	0.0698979	0.797251	0.976669	1.056	0.0786096	0.0102526
g10731	Adgf-A	31.6661	17.8863	37.9591	25.3606	28.3256	19.0355	29.1705	24.2406	5.92736	2.73968	1647	1.09057	0.322724	0.904374	1.20338	0.267087	0.0436519
g10732	PROTEIN	68.4125	69.1292	68.0793	62.6824	66.1047	69.3441	68.5403	66.0437	0.309759	1.92331	1005	0.30394	0.594417	0.951386	1.0378	0.053532	0.021643
g10733	CG7460	6.08379	6.06067	4.25734	9.02203	6.26509	6.72206	5.46727	7.33639	0.605001	0.853079	1461	3.09491	0.111309	0.754013	0.745226	-0.424251	0.122621
g10734	Ccn	82.0652	71.0884	77.1625	70.0802	80.5058	84.6526	76.772	78.4129	3.17473	4.33488	618	0.0582629	0.8145	0.9793	0.979074	-0.0305099	0.00908415
g10735	PROTEIN	58.2163	51.0368	70.585	67.131	74.0236	62.9546	59.946	68.0364	5.70899	3.22725	357	1.353	0.273726	0.885541	0.881087	-0.182644	0.0527915
g10738	Crtc	11.541	9.85425	14.2926	12.9067	11.424	12.8033	11.896	12.378	1.29347	0.477924	3024	0.131703	0.724783	0.969427	0.961056	-0.0573081	0.013485
g10739	CG7484	176.016	186.084	171.871	158.216	161.055	186.718	177.99	168.663	4.22016	9.06461	528	0.554246	0.474976	0.931326	1.0553	0.0776559	0.0308982
g1074	Prosbeta7	22.8304	28.2755	23.3443	27.1621	12.1666	20.4428	24.8167	19.9238	1.73575	4.33658	813	1.52308	0.247425	0.87395	1.24558	0.316817	0.0585134
g10741	Blos4	26.5099	34.8769	27.2216	27.1557	26.0879	34.8905	29.5361	29.378	2.6783	2.77342	498	0.00194619	0.965745	0.994017	1.00538	0.0077423	0.002606
g10742	CG6418	18.8261	18.2838	17.6061	18.1592	18.3985	18.3244	18.2387	18.2941	0.35292	0.0707199	2319	0.00143215	0.970612	0.99442	0.996972	-0.00437536	0.00243002
g10743	tna	73.6526	58.2946	64.1342	63.3236	59.0051	71.462	65.3605	64.5969	4.47569	3.65192	3663	0.0232509	0.882063	0.986889	1.01182	0.0169525	0.00573175
g10745	zetaCOP	51.6704	65.8567	46.0057	56.6956	50.4731	53.2693	54.5109	53.4793	5.90389	1.79935	468	0.0265259	0.874106	0.985422	1.01929	0.0275641	0.00637767
g1075	Cerk	160.012	169.377	158.331	160.103	200.411	185.123	162.573	181.879	3.43624	11.7485	2070	2.37552	0.156551	0.80015	0.893853	-0.161891	0.0968286
g10750	Ero1L	8.08797	9.85662	12.4151	8.54212	9.13502	13.7595	10.1199	10.4789	1.25606	1.64923	1002	0.0356925	0.85421	0.98363	0.965741	-0.0502922	0.00716804
g1076	RpII18	97.3739	140.181	100.686	113.258	96.9313	127.817	112.747	112.669	13.7504	8.92082	396	1.17872e-05	0.997333	0.999354	1.00069	0.00100066	0.00028056
g10766	CG32264	14.8721	11.0494	15.1689	15.825	15.2227	11.5837	13.6968	14.2105	1.32649	1.32486	1125	0.0759698	0.788861	0.975985	0.963855	-0.0531125	0.0105569
g10768	CG32264	10.1815	7.80213	8.58633	12.5496	8.79376	9.30258	8.85664	10.2153	0.700026	1.17634	873	0.732823	0.413478	0.930572	0.866997	-0.205901	0.0312499
g1077	hd	5.48289	6.6665	4.54911	4.88277	4.62388	5.59832	5.56617	5.03499	0.612655	0.291411	1788	0.452509	0.517507	0.937658	1.1055	0.144696	0.0279555
g10775	CG6406	13.6608	11.2397	11.3167	12.9942	9.17636	11.843	12.0724	11.3378	0.794502	1.13068	1818	0.323534	0.582963	0.950404	1.06479	0.090567	0.0220919
g10776	CG12107	87.4571	110.642	77.817	88.073	89.5074	103.556	91.972	93.7121	9.7409	4.93926	414	0.0318395	0.862206	0.983714	0.981432	-0.0270405	0.00713106
g10777	U2A	21.9516	27.297	20.8996	21.9969	18.7829	23.0674	23.3828	21.2824	1.98056	1.28738	786	0.659699	0.436959	0.9313	1.09869	0.135784	0.0309103
g10778	CG1399	16.3353	18.3333	20.8992	19.1231	27.1774	15.2823	18.5226	20.5276	1.32087	3.50488	4449	0.608239	0.454838	0.9313	0.902328	-0.148276	0.0309103
g10779	CG30496	6.32403	6.90576	6.75165	4.62824	4.56924	7.25625	6.66048	5.48458	0.174009	0.885998	2811	2.02089	0.187799	0.835532	1.2144	0.280245	0.0780368
g1078	7B2	551.513	553.308	484.255	475.583	547.799	540.558	529.692	521.313	22.7244	22.9605	798	0.0510774	0.826087	0.979644	1.01607	0.0230034	0.00893152
g10780	tor	4.89003	4.72408	3.7542	6.2602	5.02662	5.00144	4.4561	5.42942	0.354205	0.415454	2379	2.09592	0.180544	0.826538	0.820732	-0.285017	0.082737
g10781	PROTEIN	276.04	206.732	153.032	269.811	167.601	172.773	211.935	203.395	35.6046	33.2415	939	0.0673254	0.800923	0.977525	1.04199	0.0593345	0.00987232
g10782	#N/A	1.90622	1.59639	2.82424	2.67475	1.69164	2.951	2.10895	2.43913	0.368659	0.382159	960	0.249355	0.629127	0.955326	0.864632	-0.209843	0.0198482
g10783	CG3548	1.44433	2.29969	2.93713	1.26103	1.99383	2.08689	2.22705	1.78058	0.432463	0.261164	1629	0.700745	0.423519	0.9313	1.25074	0.322786	0.0309103
g10784	Eps-15	12.6141	9.47297	13.1095	11.3501	12.6045	12.0506	11.7322	12.0017	1.13862	0.362946	4404	0.0510375	0.826154	0.979644	0.977542	-0.03277	0.00893152
g10785	GstE12	720.562	883.698	638.418	684.229	867.649	835.758	747.559	795.879	72.0814	56.5787	675	0.413353	0.535798	0.941321	0.939288	-0.0903603	0.0262622
g10786	CG3894	11.3355	11.6905	16.8563	12.8349	12.5362	12.2838	13.2941	12.5517	1.78405	0.15928	1107	0.169481	0.689899	0.964287	1.05915	0.0829066	0.0157935
g10787	CG12848	30.7558	24.3736	20.014	21.8176	20.5529	27.4038	25.0478	23.2581	3.11916	2.10475	510	0.290932	0.602295	0.952963	1.07695	0.10695	0.0209241
g10791	CG30421	19.507	16.5277	16.8971	20.2426	17.8614	16.481	17.6439	18.195	0.937641	1.09862	4389	0.135452	0.721081	0.969159	0.969715	-0.0443674	0.013605
g10792	CG8389	16.8965	20.8941	17.2672	19.5446	21.2151	19.0847	18.3526	19.9481	1.27525	0.647242	1524	0.828141	0.385785	0.924346	0.920017	-0.120268	0.0341653
g10793	Prosbeta1	349.165	366.34	309.706	338.442	399.785	347.406	341.737	361.878	16.7653	19.1295	654	0.597045	0.458891	0.9313	0.944344	-0.0826157	0.0309103
g10794	Rrp42	13.2032	15.6713	14.6778	11.9118	16.2381	16.1096	14.5174	14.7532	0.716952	1.42116	891	0.0200064	0.890535	0.988253	0.984021	-0.0232388	0.00513164
g10795	CG8397	272.807	300.677	235.159	246.495	257.805	284.997	269.548	263.099	18.9837	11.4256	666	0.0930908	0.767001	0.971492	1.02451	0.0349349	0.012561
g10796	CG8399	31.0835	34.2837	31.7007	33.0587	30.9371	24.9297	32.356	29.6418	0.980185	2.43438	1947	0.962647	0.35135	0.912637	1.09157	0.126399	0.039702
g10797	casp	59.459	62.8903	58.6051	58.5019	67.8466	55.6261	60.3181	60.6582	1.3095	3.68884	2139	0.0074711	0.932952	0.991076	0.994393	-0.00811139	0.00389304
g10800	#N/A	0.447923	0.159142	0.844632	0.693269	0.50591	0.647197	0.483899	0.615459	0.1987	0.0563659	3210	0.395356	0.544628	0.943958	0.786241	-0.346957	0.0250472
g1081	CG1172	27.0138	29.5155	29.5581	26.2482	25.1962	26.441	28.6958	25.9618	0.841086	0.386832	750	1.18109	0.304493	0.895781	1.10531	0.144451	0.0477981
g10811	#N/A	2.23439	3.27464	4.43018	2.92622	4.10094	4.84267	3.31307	3.95661	0.63416	0.557915	468	0.417826	0.533646	0.941273	0.837351	-0.256095	0.0262844
g10812	CG10151	7.01496	6.60006	7.79838	6.02258	5.98634	7.77079	7.1378	6.59324	0.351337	0.588869	1677	0.388065	0.548286	0.943958	1.08259	0.114493	0.0250472
g10814	#N/A	2.95612	0.669741	0.784102	2.35652	3.19365	1.85707	1.46999	2.46908	0.7438	0.389921	1017	1.56466	0.241532	0.866645	0.595359	-0.748168	0.0621588
g10819	#N/A	0.484119	0.946008	0.516854	1.26803	0.888536	0.349748	0.648994	0.835438	0.148808	0.266412	2160	0.606174	0.455581	0.9313	0.77683	-0.364329	0.0309103
g10820	CG13850	35.3779	35.0266	38.3494	39.6016	38.4437	38.0956	36.2513	38.7136	1.05396	0.455201	1755	0.931369	0.358927	0.915412	0.936397	-0.0948084	0.0383833
g10821	lqfR	19.8798	20.5257	21.2024	18.3624	21.0079	21.163	20.536	20.1778	0.381825	0.90877	4596	0.0619248	0.808887	0.978968	1.01775	0.0253854	0.00923142
g10822	Nop56	29.1671	40.4595	28.9975	30.2991	35.2816	31.2172	32.8747	32.266	3.79269	1.53094	1452	0.0233048	0.881928	0.986889	1.01887	0.0269646	0.00573175
g10823	mats	47.7297	43.3444	34.0721	39.1649	36.0137	38.0589	41.7154	37.7458	4.02586	0.923038	660	0.918638	0.362082	0.91578	1.10517	0.144263	0.0382088
g10824	pinta	414.318	502.176	378.321	435.741	459.723	455.563	431.605	450.342	36.7837	7.3985	825	0.282631	0.607443	0.952963	0.958393	-0.061311	0.0209241
g10825	#N/A	3.85155	2.50875	2.93713	2.83731	2.17508	5.56505	3.09915	3.52581	0.396007	1.03739	543	0.0957833	0.763771	0.971432	0.878987	-0.186085	0.0125876
g10827	TAF1B	3.62174	3.71731	4.01729	5.0306	4.64842	4.99514	3.78545	4.89139	0.119158	0.121915	2382	4.24109	0.0685445	0.699819	0.773901	-0.369779	0.155014
g10828	tws	32.2423	32.0129	30.834	31.8403	29.822	27.5741	31.6964	29.7455	0.436245	1.23212	1500	0.690767	0.426723	0.9313	1.06559	0.0916501	0.0309103
g10829	knk	2.85506	3.31507	1.59032	2.68237	1.40203	1.34518	2.58682	1.80986	0.515641	0.436564	2106	1.80119	0.211407	0.854739	1.42929	0.515298	0.0681665
g10830	m-cup	17.5314	22.2508	19.2673	16.6288	19.2186	18.9981	19.6832	18.2819	1.37815	0.828959	2028	0.611074	0.453821	0.9313	1.07665	0.10655	0.0309103
g10831	CG5292	12.8306	14.6254	9.45829	12.2524	9.6611	16.6077	12.3048	12.8404	1.51461	2.02673	489	0.031709	0.862486	0.983714	0.958286	-0.0614723	0.00713106
g10833	CG5285	4.89215	6.77143	5.59601	5.60603	4.66212	4.85966	5.7532	5.0426	0.548165	0.287428	855	0.474093	0.507918	0.935652	1.14092	0.190195	0.0288857
g10834	#N/A	0.625604	0.696135	0.842834	0.443792	0.235531	0.433131	0.721524	0.370818	0.063981	0.0677134	10029	10.007	0.0110294	0.330946	1.94576	0.960337	0.480243
g10838	Tsf3	27.66	21.6041	13.0665	21.5583	9.95284	11.4945	20.7769	14.3352	4.23303	3.63886	2136	2.76781	0.129442	0.777405	1.44936	0.535415	0.109353
g10844	CG32486	63.8717	78.841	77.348	81.7671	94.7452	85.5076	73.3536	87.34	4.76046	3.85685	1365	4.7764	0.0557152	0.66208	0.839863	-0.251775	0.17909
g10845	CG16753	11.3663	13.5732	6.64527	6.20232	6.15141	7.52719	10.5282	6.62697	2.04334	0.450347	552	4.28565	0.0673441	0.697683	1.58869	0.667841	0.156342
g10846	CG1271	33.3875	29.5764	35.0341	39.2434	35.6357	46.9145	32.666	40.5979	1.61628	3.32558	1566	5.56643	0.0417854	0.604326	0.804623	-0.313615	0.218728
g10847	Trn	15.2742	15.37	19.891	17.1825	22.0621	17.6132	16.8451	18.9526	1.52322	1.55972	2670	1.30092	0.282561	0.890037	0.8888	-0.17007	0.0505919
g10849	CG12004	82.7211	88.2941	84.8796	87.1082	77.1452	82.571	85.2983	82.2748	1.62234	2.87989	1242	0.293687	0.600607	0.952863	1.03675	0.0520669	0.0209697
g10850	CG12004	28.0405	24.1654	26.8442	20.3387	28.7472	21.1927	26.35	23.4262	1.14563	2.67189	303	0.516979	0.489801	0.935146	1.12481	0.169684	0.0291204
g10851	GI:906473381	5.25476	10.6961	6.67866	6.7384	3.58574	6.48528	7.54316	5.60314	1.62916	1.01134	1194	1.59561	0.23727	0.865214	1.34624	0.428934	0.0628765
g10852	GI:906473380	7.42682	8.06257	7.70247	8.75373	7.54945	5.00776	7.73062	7.10365	0.184065	1.10411	1056	0.213277	0.654822	0.957329	1.08826	0.122024	0.018939
g10856	RIC-3	6.70318	16.1549	12.6771	13.6069	22.3343	10.1696	11.8451	15.3703	2.76001	3.62065	390	1.05846	0.329576	0.90507	0.770647	-0.375858	0.0433179
g10857	CG9350	50.0915	56.7605	31.1017	51.2388	65.2802	51.3915	45.9845	55.9702	7.68644	4.65523	441	1.69016	0.22487	0.854739	0.82159	-0.28351	0.0681665
g1086	CG2663	4.8078	1.17436	5.31621	4.13203	3.90296	6.94672	3.76612	4.9939	1.30417	0.978644	870	0.590825	0.46117	0.9313	0.754144	-0.407088	0.0309103
g10860	#N/A	3.47496	9.05382	5.21837	2.80056	7.54774	5.02092	5.91572	5.12307	1.64779	1.37134	489	0.122715	0.733911	0.969427	1.15472	0.207544	0.013485
g10873	#N/A	1.66689	1.26671	1.12991	1.03086	0.993638	0.802822	1.3545	0.942442	0.16111	0.070632	2823	2.92057	0.120536	0.767382	1.43723	0.523287	0.114988
g10879	Fbxl4	21.6831	25.8487	22.9621	23.0389	22.1797	23.6449	23.4979	22.9545	1.232	0.42507	639	0.0425326	0.841052	0.982056	1.02367	0.0337562	0.00786378
g10883	Fbxl4	24.6491	27.9805	27.205	28.6646	34.6558	29.1128	26.6116	30.8111	1.00643	1.92671	1278	2.785	0.128398	0.776276	0.863701	-0.211396	0.109984
g10884	CG42593	12.0451	10.2673	15.6039	7.78995	14.7802	11.6026	12.6388	11.3909	1.56889	2.02068	879	0.288256	0.603944	0.952963	1.10955	0.149975	0.0209241
g10889	CG42593	5.77197	5.523	8.22673	6.82328	6.57688	8.19222	6.50723	7.19746	0.862748	0.50244	2559	0.549862	0.476678	0.931414	0.904101	-0.145444	0.0308573
g10891	#N/A	0.794602	1.20767	1.45428	1.82111	1.27142	1.81784	1.15219	1.63679	0.192444	0.182689	1974	2.07111	0.182901	0.828699	0.703931	-0.506494	0.0816031
g10892	l(1)G0193	385.01	370.888	376.358	375.254	359.196	375.276	377.419	369.909	4.11093	5.35637	1926	0.113327	0.743859	0.971076	1.0203	0.0289965	0.0127468
g10893	l(1)G0193	113.242	95.1493	113.515	101.718	79.1659	75.4239	107.302	85.436	6.07692	8.21242	621	5.46508	0.0433088	0.607171	1.25594	0.328762	0.216689
g10895	CG42593	16.3963	17.4219	18.9625	17.4343	20.3811	18.132	17.5936	18.6491	0.745774	0.889099	4281	0.607465	0.455116	0.9313	0.943399	-0.0840607	0.0309103
g10896	#N/A	1.43956	1.6253	1.40517	0.754115	0.758764	1.664	1.49001	1.05896	0.0683706	0.302523	1362	1.4824	0.253384	0.87395	1.40705	0.492674	0.0585134
g10897	ND75	282.438	264.393	267.114	303.498	295.737	294.274	271.315	297.836	5.61663	2.86215	2202	2.40357	0.154381	0.799876	0.910953	-0.134552	0.0969772
g10898	CG5245	2.70743	3.52703	3.99484	4.61768	3.34238	3.00217	3.40977	3.65408	0.376241	0.49171	2076	0.165952	0.692951	0.964287	0.933139	-0.0998358	0.0157935
g10899	crol	10.8126	10.8513	10.5542	11.2235	9.86034	13.4242	10.7394	11.5027	0.0932305	1.03821	1632	0.352646	0.566779	0.948142	0.933642	-0.0990581	0.0231265
g1090	#N/A	3.92529	2.3011	3.59204	2.3133	2.88174	5.10443	3.27281	3.43316	0.495286	0.851596	666	0.00825289	0.929542	0.991076	0.953294	-0.0690067	0.00389304
g10900	CG4096	14.4536	12.149	6.87852	14.9624	9.3139	10.9618	11.1604	11.746	2.24191	1.67707	4359	0.0691504	0.79831	0.976761	0.950139	-0.0737897	0.0102117
g10901	CG33080	112.771	89.3839	119.941	105.102	62.5393	76.7646	107.365	81.4686	9.2258	12.5099	2448	4.6109	0.0593339	0.668765	1.31787	0.39821	0.174726
g10904	CG32758	11.5489	7.75043	13.4507	11.4581	6.32434	7.5849	10.9166	8.45578	1.6756	1.54464	1494	1.92549	0.197593	0.84746	1.29103	0.36852	0.0718806
g10906	#N/A	3.3043	1.30139	1.87521	0.805099	0.607546	0.888249	2.1603	0.766965	0.595504	0.0832449	1701	11.8771	0.00696729	0.257987	2.81669	1.494	0.588402
g10907	#N/A	1.94787	1.7362	1.25087	0.402786	0.810538	1.0369	1.64498	0.750075	0.206309	0.185533	1275	6.52004	0.03026	0.544348	2.19309	1.13296	0.264124
g10911	LM408	70.6617	54.3519	57.2817	72.011	68.4599	64.1742	60.7651	68.2151	5.02006	2.2656	3252	1.99942	0.189945	0.84007	0.890787	-0.166848	0.0756844
g10912	CG5322	4.82656	4.00124	6.37089	5.0568	5.60007	4.31109	5.06623	4.98932	0.694475	0.373622	2979	0.00816693	0.929909	0.991076	1.01541	0.0220694	0.00389304
g10913	Pkg21D	6.42985	12.9318	8.87756	10.1566	11.5941	7.90498	9.41308	9.88522	1.89597	1.07356	4635	0.109284	0.748286	0.971076	0.952239	-0.070605	0.0127468
g10919	NimC4	53.4908	51.3125	81.4045	63.5572	55.802	44.8271	62.0693	54.7288	9.68805	5.43349	1344	0.855957	0.37825	0.921963	1.13412	0.18158	0.0352866
g10923	CG4500	4.01226	0.571689	4.05409	4.51565	1.27454	2.17397	2.87935	2.65472	1.15389	0.966013	2085	0.053712	0.821744	0.979644	1.08461	0.117183	0.00893152
g10929	rk	2.0259	2.42226	3.21682	1.34476	1.94337	1.72424	2.55499	1.67079	0.350136	0.174859	4710	6.1464	0.0342385	0.567684	1.52921	0.612789	0.245893
g10931	eater	9.87708	6.67567	16.2305	10.4317	8.3968	7.4809	10.9277	8.7698	2.80782	0.871999	4923	1.28774	0.28486	0.891882	1.24607	0.31738	0.0496926
g10934	GI:906457821	2.20758	2.7245	5.24533	2.89111	12.8605	0.335758	3.39247	5.36247	0.93837	3.82092	1125	0.740602	0.411101	0.930572	0.632632	-0.660561	0.0312499
g10937	NimC1	5.28658	6.35718	9.71095	7.60818	8.26749	3.27364	7.11823	6.38311	1.33269	1.56634	2250	0.171891	0.687836	0.964287	1.11517	0.157261	0.0157935
g10938	#N/A	0.619037	0.5583	0.232403	0.935432	2.25888	0.619226	0.469913	1.27118	0.120043	0.502214	2745	6.65404	0.0289737	0.535475	0.369667	-1.4357	0.271261
g10939	#N/A	2.0405	2.81457	2.92904	1.25755	2.5758	0.693715	2.5947	1.50902	0.279066	0.557669	1089	2.46839	0.149513	0.795948	1.71946	0.781958	0.0991152
g10942	NimB3	22.2299	19.6924	13.5618	11.6452	5.52371	13.4903	18.4947	10.2197	2.57295	2.40766	294	5.53634	0.0422306	0.604448	1.80971	0.855756	0.218641
g10943	NimB2	23.9908	22.2838	29.0095	46.7762	25.1524	21.7621	25.0947	31.2303	2.01848	7.83437	1215	1.42479	0.26217	0.878837	0.803537	-0.315564	0.0560917
g10945	NimA	18.3523	18.14	9.08219	11.7652	7.89989	7.32462	15.1915	8.99658	3.05526	1.39425	2037	7.18726	0.0244776	0.497266	1.68858	0.755814	0.303411
g10946	Ance-3	407.4	317.063	303.735	275.494	275.207	351.263	342.733	300.655	32.5616	25.3043	471	1.73231	0.219626	0.854739	1.13996	0.188978	0.0681665
g10951	Ance-3	328.293	229.092	266.623	230.782	228.286	269.918	274.669	242.995	28.9182	13.4808	2160	1.61306	0.234912	0.86184	1.13035	0.176768	0.0645734
g10953	Ance	212.063	102.206	160.434	252.846	241.191	343.343	158.234	279.126	31.7321	32.2839	1851	11.6104	0.00741805	0.264366	0.566891	-0.818857	0.577794
g10954	Acer	3.57927	1.25537	2.09961	2.52404	2.33229	1.29291	2.31141	2.04975	0.679159	0.382446	1899	0.194168	0.669533	0.961635	1.12766	0.173331	0.0169895
g10955	CenG1A	6.89025	7.39207	5.68711	11.1469	8.92669	8.78437	6.65648	9.61931	0.505867	0.764885	645	4.26867	0.0677983	0.697683	0.691991	-0.531175	0.156342
g10968	CenG1A	18.4159	16.7534	20.7125	22.838	23.2403	18.656	18.6273	21.5781	1.14778	1.46566	2541	2.61307	0.139347	0.791222	0.86325	-0.21215	0.101701
g10969	CG2991	56.4676	50.4033	59.3289	59.6862	62.6951	51.1192	55.4	57.8335	2.63132	3.46771	1500	0.289881	0.602941	0.952963	0.957922	-0.0620206	0.0209241
g10971	RpS21	1080.89	904.53	731.32	888.841	947.632	987.904	905.579	941.459	100.913	28.7631	234	0.159869	0.698304	0.964637	0.961889	-0.0560571	0.0156363
g10978	#N/A	3.46585	3.54753	3.02058	5.1874	3.63492	3.93467	3.34465	4.25233	0.163745	0.475475	528	0.970426	0.349504	0.911923	0.786546	-0.346397	0.0400418
g10980	sick	13.0475	9.0652	11.6262	12.2718	10.9855	9.14042	11.2463	10.7992	1.16517	0.90874	3306	0.128627	0.727865	0.969427	1.0414	0.0585211	0.013485
g10981	sick	2.50237	2.49286	2.96343	3.0844	3.0757	2.12685	2.65289	2.76232	0.155296	0.317745	1776	0.0591588	0.81311	0.979111	0.960385	-0.0583154	0.00916825
g10983	sick	28.7869	27.5222	25.3011	30.6074	28.2152	25.5907	27.2034	28.1378	1.0188	1.4487	2679	0.195518	0.668466	0.961635	0.966793	-0.0487213	0.0169895
g10984	CoIV	14.1246	24.0141	25.1206	19.125	24.0648	23.1756	21.0864	22.1218	3.49554	1.52025	546	0.104332	0.753835	0.971432	0.953195	-0.0691566	0.0125876
g10985	CG40191	40.1112	31.7908	29.6613	41.3879	36.0108	33.3687	33.8544	36.9224	3.18822	2.35939	1398	0.71324	0.419561	0.9313	0.916906	-0.125154	0.0309103
g10986	Ent3	5.59442	4.63001	7.22748	6.72324	6.61601	7.13232	5.8173	6.82386	0.758061	0.157307	1986	1.28303	0.285689	0.891882	0.852495	-0.230237	0.0496926
g10987	CG7394	141.33	140.709	115.706	108.369	110.829	126.438	132.582	115.212	8.43978	5.65796	357	2.52448	0.145461	0.795948	1.15076	0.202591	0.0991152
g10989	Best1	110.77	99.4764	98.1455	96.6386	105.047	91.0421	102.797	97.5759	4.00484	4.06997	2340	0.577781	0.466013	0.9313	1.05351	0.0752056	0.0309103
g10990	Vps16B	21.8796	25.3088	22.4386	18.0324	18.6406	19.6222	23.209	18.7651	1.06222	0.463148	1386	5.8979	0.0372462	0.579351	1.23682	0.306634	0.237058
g10991	ca	9.64629	8.585	11.56	9.20587	9.32015	10.2946	9.93044	9.60689	0.87049	0.345457	6843	0.142036	0.71472	0.967961	1.03368	0.0477882	0.014142
g10992	CG18249	2.17105	2.24311	2.74032	3.23544	2.02933	1.83888	2.38483	2.36788	0.178959	0.437248	1746	0.000600567	0.980966	0.997177	1.00715	0.0102856	0.00122785
g10993	#N/A	0.675991	1.36097	1.34967	0.965778	1.04114	0.799142	1.12888	0.935354	0.226467	0.071496	2127	0.382746	0.550985	0.943958	1.2069	0.271306	0.0250472
g10995	Gie	160.194	175.72	165.216	167.767	187.71	177.932	167.043	177.803	4.57401	5.75732	501	0.844659	0.381283	0.922135	0.939486	-0.0900569	0.0352055
g10996	FBXO11	8.74268	7.20547	10.7108	9.814	9.75358	9.02298	8.88632	9.53019	1.01445	0.254201	3663	0.414479	0.535255	0.941309	0.932439	-0.100919	0.0262676
g10997	CG7878	48.657	50.374	49.7974	45.6652	46.9964	45.9542	49.6095	46.2053	0.504479	0.404274	2133	1.30353	0.282108	0.890037	1.07368	0.102558	0.0505919
g10998	puc	68.294	40.8733	54.7854	54.1575	39.3189	33.1593	54.6509	42.2119	7.91594	6.23185	1179	2.97059	0.117792	0.763489	1.29468	0.372596	0.117197
g10999	CG7910	6.71578	6.61495	7.39473	12.7637	10.7303	14.6736	6.90849	12.7225	0.24486	1.13854	1596	25.6779	0.000609031	0.0648338	0.543011	-0.880946	1.1882
g11000	CG7910	101.665	105.351	102.196	123.201	135.983	130.082	103.071	129.756	1.1504	3.69365	1584	14.0359	0.00432044	0.200738	0.794345	-0.332162	0.697371
g11001	mAChR-B	1.52286	2.42472	2.89037	1.49578	3.44001	2.3226	2.27932	2.41946	0.401405	0.563336	3090	0.0902858	0.770422	0.973116	0.942075	-0.0860866	0.0118356
g11002	GI:906471096	16.1373	18.1318	20.1819	25.0964	28.4787	17.4874	18.1503	23.6875	1.16762	3.25019	648	3.39196	0.097567	0.745909	0.766241	-0.38413	0.127314
g11003	CG5849	2.64599	1.8384	3.60512	3.81179	4.23376	2.73993	2.6965	3.59516	0.510635	0.444628	2964	2.20265	0.17085	0.810179	0.750037	-0.414966	0.0914189
g11009	#N/A	0.197768	0.0644091	0.196059	0.323753	0.0279213	0.232173	0.152745	0.194616	0.0441708	0.0874394	10575	0.163951	0.694699	0.964287	0.784856	-0.349501	0.0157935
g11012	Invadolysin	143.739	146.09	143.186	86.318	99.1738	74.4082	144.338	86.6334	0.890163	7.15095	2358	41.3097	0.000104771	0.0211376	1.66608	0.736459	1.67494
g11016	unk	7.24023	8.84251	7.25655	6.2649	9.78384	7.65917	7.77977	7.90264	0.531394	1.0231	2022	0.0228042	0.883192	0.986889	0.984452	-0.0226074	0.00573175
g11017	bigmax	65.1218	86.6666	72.5978	76.0818	78.3147	74.0112	74.7954	76.1359	6.31577	1.2426	837	0.0504737	0.827099	0.979857	0.982393	-0.0256281	0.00883714
g11018	CG3368	3.28835	3.55362	4.55936	3.86608	3.16539	3.67145	3.80044	3.56764	0.387108	0.208826	3498	0.223105	0.64757	0.957104	1.06525	0.0911972	0.0190408
g11019	Hmu	120.779	112.835	98.7953	124.372	111.342	110.687	110.803	115.467	6.42691	4.45661	1737	0.308094	0.591948	0.951169	0.959608	-0.0594831	0.0217422
g1102	Cen	28.0847	24.8926	26.1327	29.9057	29.5268	27.4573	26.37	28.9632	0.929101	0.760863	2490	1.74654	0.217893	0.854739	0.910464	-0.135326	0.0681665
g11020	CG3348	70.1488	46.5436	51.0357	35.3781	25.5899	18.2568	55.9094	26.4083	7.23685	4.95938	300	16.5908	0.00260124	0.151744	2.11712	1.0821	0.81889
g11021	CG3339	1.21173	1.78006	3.30297	4.55816	2.50424	1.19204	2.09826	2.75148	0.624302	0.979546	5070	0.732254	0.413653	0.930572	0.762591	-0.391018	0.0312499
g11022	#N/A	0.651056	0.358831	1.13046	0.852641	1.01816	0.361808	0.713449	0.744204	0.224924	0.197078	5220	0.026443	0.874301	0.985422	0.958673	-0.0608893	0.00637767
g11023	CG9801	11.0271	14.7157	18.8365	16.2026	12.5155	12.2023	14.8598	13.6401	2.25551	1.28443	2430	0.348535	0.569008	0.948761	1.08942	0.123554	0.0228431
g11028	CG32054	6.84251	10.0937	7.61213	4.74413	8.9785	4.21636	8.18277	5.97966	0.980941	1.50714	1299	1.91714	0.198482	0.84746	1.36843	0.452525	0.0718806
g11030	CG7506	34.407	32.8851	30.8003	28.0778	30.2688	31.977	32.6974	30.1079	1.04539	1.12846	756	0.850096	0.379819	0.922135	1.08601	0.119037	0.0352055
g11031	CG33276	13.6692	21.7025	17.1995	13.9856	12.0616	20.3677	17.5238	15.4716	2.32468	2.51024	306	0.345893	0.570449	0.948777	1.13264	0.179687	0.0228359
g11032	#N/A	7.26178	5.00828	11.4663	6.7131	10.1317	13.5785	7.91213	10.1411	1.89243	1.98186	306	0.720793	0.417198	0.93101	0.780205	-0.358075	0.0310457
g11033	CG33275	35.5668	33.2139	34.4066	38.5268	44.6613	37.7575	34.3958	40.3152	0.679258	2.18437	2466	4.80661	0.0550846	0.660383	0.853171	-0.229093	0.180204
g11036	NLaz	1148.78	550.05	579.303	687.972	375.426	891.1	759.379	651.499	194.885	149.975	582	0.433235	0.52636	0.939778	1.16559	0.221056	0.0269747
g11037	NLaz	492.799	385.825	271.081	203.404	226.117	229.296	383.235	219.606	64.0177	8.15263	696	18.3577	0.00188783	0.123204	1.7451	0.803313	0.909374
g11038	robo3	1.96367	1.11222	1.70147	1.30447	1.99288	1.56256	1.59245	1.61997	0.251762	0.200788	4593	0.00560535	0.941905	0.992057	0.983014	-0.0247163	0.00346342
g11040	CG5397	80.0669	81.3079	66.8762	61.2176	69.7471	62.9546	76.0837	64.6398	4.61766	2.60241	1977	4.50071	0.0619071	0.678315	1.17704	0.235165	0.168569
g11046	CG5001	36.2458	30.7658	28.5072	41.3488	33.3781	30.6562	31.8396	35.1277	2.29753	3.20827	1035	0.818569	0.388432	0.925389	0.906396	-0.141786	0.0336756
g11051	pelo	57.4644	64.1452	57.2307	67.1053	58.7522	63.1152	59.6134	62.9909	2.26688	2.41214	1176	0.567597	0.469855	0.9313	0.946381	-0.0795074	0.0309103
g11052	CG4887	34.8923	34.1495	35.5324	31.9286	39.5105	36.2603	34.8581	35.8998	0.399561	2.19611	2922	0.16231	0.696141	0.964287	0.970983	-0.0424822	0.0157935
g11053	CG31922	8.98645	7.80457	6.64527	11.4123	6.15141	9.4432	7.8121	9.00229	0.675852	1.5346	480	0.353104	0.566532	0.948142	0.86779	-0.204583	0.0231265
g11054	CG5118	11.7547	11.5359	13.3862	10.3655	7.08076	11.3228	12.2256	9.58967	0.583722	1.28453	1668	3.42011	0.0963795	0.745355	1.27487	0.350348	0.127637
g11055	Atac2	5.1965	4.03572	3.90181	4.58062	4.00688	3.97076	4.37801	4.18609	0.411067	0.19754	2616	0.128585	0.727908	0.969427	1.04585	0.0646739	0.013485
g11056	CG10333	27.8709	34.043	29.4513	28.8656	32.2877	31.8468	30.4551	31	1.85106	1.07478	2556	0.0566811	0.816983	0.979644	0.982422	-0.0255856	0.00893152
g11057	CG10413	59.2008	57.7215	57.8314	57.0614	50.9297	53.2283	58.2512	53.7398	0.475833	1.78843	2835	1.65111	0.229881	0.856406	1.08395	0.116298	0.0673203
g11059	CG15160	6.02834	4.91626	6.03979	4.81395	3.93026	4.81543	5.66147	4.51988	0.372615	0.294811	2667	3.44884	0.0951862	0.742701	1.25257	0.324891	0.129186
g11060	Socs36E	47.2308	71.7834	52.4892	52.7933	68.1256	44.119	57.1678	55.0126	7.4638	7.01839	2607	0.0761279	0.788647	0.975985	1.03918	0.0554409	0.0105569
g11061	Irk3	58.3968	48.2202	45.7785	54.0234	51.3756	53.7738	50.7985	53.0576	3.86399	0.844062	1296	0.263388	0.619769	0.953756	0.957422	-0.0627737	0.0205628
g11062	#N/A	1.11185	1.08633	0.932669	1.72913	1.09882	1.20487	1.04362	1.34427	0.0559604	0.19485	1881	1.0674	0.327648	0.904374	0.776341	-0.365237	0.0436519
g11063	CG14407	118.185	114.231	102.337	96.6477	84.2743	105.449	111.584	95.457	4.7625	6.14155	480	3.37213	0.0984149	0.745909	1.16895	0.225212	0.127314
g11064	sau	49.4388	49.116	53.1621	43.2283	36.7842	42.1817	50.5723	40.7314	1.29827	1.99661	891	7.03646	0.0256561	0.510117	1.2416	0.312206	0.29233
g11065	Sec24CD	6.19408	4.36619	4.91763	6.05617	3.40214	4.59747	5.1593	4.68526	0.541324	0.76741	3081	0.404431	0.54014	0.942088	1.10118	0.139046	0.0259085
g11066	GI:906463604	9.35287	5.05198	7.7934	12.5475	7.47187	8.24014	7.39942	9.41984	1.25709	1.57949	573	1.00861	0.340646	0.909904	0.785514	-0.348291	0.0410044
g11067	#N/A	1.49899	1.95277	1.34125	0.916123	2.37027	1.58831	1.59767	1.6249	0.183297	0.420174	1308	0.0132732	0.910728	0.989267	0.983243	-0.0243808	0.00468657
g11072	SCAR	4.43928	3.42705	3.4104	3.66054	4.39497	2.92996	3.75891	3.66182	0.340218	0.42291	2385	0.0241148	0.879911	0.986712	1.02651	0.0377514	0.00580968
g11083	CG10366	11.3529	11.512	12.729	12.4571	9.49569	10.8176	11.8646	10.9234	0.434601	0.856511	2130	0.678058	0.430862	0.9313	1.08616	0.11924	0.0309103
g11084	CG10366	3.32951	4.9357	5.11309	4.4356	4.14957	3.23482	4.45943	3.94	0.567277	0.362126	2277	0.492183	0.50013	0.935652	1.13184	0.178666	0.0288857
g11085	CG31637	8.25849	11.1295	18.0682	16.7828	14.7955	7.8179	12.4854	13.1321	2.91183	2.71831	459	0.059066	0.813253	0.979111	0.950756	-0.0728524	0.00916825
g11088	CG2316	85.0694	85.912	74.9037	85.0494	82.1748	84.5098	81.9617	83.9113	3.53736	0.88213	2208	0.128813	0.727678	0.969427	0.976766	-0.0339154	0.013485
g11089	CG31999	2.51024	2.33582	3.50039	5.04864	4.30345	5.95867	2.78215	5.10359	0.362631	0.478609	2916	15.0796	0.00348768	0.1803	0.545136	-0.875311	0.744003
g11094	Crk	55.1895	57.3011	65.3135	50.5401	52.492	58.1581	59.268	53.7301	3.08358	2.2846	945	1.48435	0.253095	0.87395	1.10307	0.141525	0.0585134
g11095	gw	79.7327	67.7395	80.0793	82.0573	79.6028	75.5695	75.8505	79.0765	4.05673	1.89127	4746	0.358831	0.563459	0.947326	0.959204	-0.0600911	0.0235006
g11096	GI:906469171	31.4212	41.8427	28.285	22.3125	27.9179	21.9938	33.8496	24.0747	4.0978	1.9238	936	7.29194	0.0236985	0.49002	1.40602	0.49162	0.309786
g11097	mav	15.9254	12.4186	13.6155	15.422	10.0069	14.8272	13.9865	13.4187	1.02918	1.71451	2331	0.132084	0.724404	0.969427	1.04232	0.0597952	0.013485
g11098	lgs	46.5246	51.3089	46.4543	41.1573	46.0602	45.408	48.096	44.2085	1.60662	1.53719	1593	1.37788	0.269641	0.885128	1.08793	0.121592	0.0529938
g11103	lgs	19.3962	17.7982	20.5998	17.8925	18.909	20.5587	19.2647	19.1201	0.811423	0.776866	3693	0.0117273	0.916064	0.990529	1.00757	0.0108745	0.00413291
g11105	CG1814	13.4923	13.5464	19.5033	17.4448	19.1215	19.2465	15.514	18.6043	1.9947	0.580858	1521	2.40477	0.154289	0.799876	0.833894	-0.262065	0.0969772
g11111	CG31997	1282.22	1339.77	1147.13	1302.78	1181.71	1389.09	1256.37	1291.19	57.0927	60.1454	462	0.141844	0.714903	0.967961	0.973033	-0.0394387	0.014142
g11112	unc-13	2.94681	3.01626	4.02354	2.11338	3.72452	5.27156	3.32887	3.70316	0.347915	0.911751	1863	0.197994	0.66652	0.961635	0.898928	-0.153723	0.0169895
g11113	unc-13	39.7444	37.3044	50.2505	42.6209	61.4792	55.1076	42.4331	53.0692	3.97168	5.5385	3177	4.16756	0.0705845	0.703211	0.799579	-0.322687	0.152914
g11114	unc-13	10.4756	7.96062	13.9651	8.3585	14.3295	12.277	10.8004	11.655	1.74094	1.75152	6738	0.228043	0.644001	0.955776	0.926678	-0.10986	0.0196438
g11116	eIF4G	86.4692	73.6805	84.2538	72.2588	72.5218	70.2955	81.4678	71.6921	3.94584	0.70237	6612	3.6949	0.0856962	0.730481	1.13636	0.184417	0.136391
g11117	#N/A	0.834048	0.912688	1.11942	0.764605	1.07391	1.27741	0.955384	1.03864	0.0851001	0.149081	7836	0.223128	0.647553	0.957104	0.919841	-0.120543	0.0190408
g11119	CG33978	3.0638	2.30652	3.23106	2.70185	2.36492	2.98089	2.86713	2.68255	0.28443	0.178076	8490	0.364519	0.560441	0.945856	1.06881	0.0959991	0.0241752
g11126	CG10560	9.59592	4.73004	7.91103	11.0387	7.90895	9.74298	7.41233	9.56353	1.42662	0.907914	1008	1.54655	0.244075	0.868061	0.775062	-0.367616	0.0614496
g11128	CG10562	91.1427	94.4078	103.748	97.6739	89.7603	133.939	96.4327	107.124	3.77692	13.6006	1176	0.999101	0.34282	0.909904	0.900193	-0.151694	0.0410044
g11129	CG10562	16.6532	20.7394	15.463	25.2387	20.4653	21.338	17.6186	22.3473	1.59781	1.46748	1248	4.68953	0.0575792	0.665827	0.788397	-0.343006	0.176639
g11130	CG10562	182.243	214.899	204.47	216.861	201.813	245.765	200.537	221.48	9.62982	12.8963	1248	1.71442	0.221831	0.854739	0.905442	-0.143307	0.0681665
g11131	CG10562	5.65581	6.68573	7.53982	2.60617	6.2697	5.902	6.62712	4.92596	0.544657	1.16474	1248	1.67153	0.227242	0.854739	1.34535	0.427978	0.0681665
g11132	CHKov1	63.664	62.6845	56.9041	48.613	53.3918	41.1039	61.0842	47.7029	2.10907	3.57629	1236	8.43765	0.016883	0.411897	1.28051	0.356723	0.385211
g11133	CHKov1	7.61429	6.0618	6.58075	6.78643	10.1528	7.94573	6.75228	8.29499	0.456298	0.987356	1236	1.75158	0.217284	0.854739	0.814019	-0.296865	0.0681665
g11134	CG10562	40.659	52.9674	41.9968	43.3067	51.3253	54.5407	45.2078	49.7242	3.89901	3.34031	1257	0.98267	0.346626	0.911648	0.90917	-0.137379	0.0401727
g11135	CG31087	21.3664	22.1039	26.7089	25.513	29.3375	34.6553	23.393	29.8353	1.67153	2.65087	1248	5.13228	0.0488205	0.63723	0.784073	-0.35094	0.195704
g11136	CG10550	800.086	716.998	777.732	770.618	926.645	947.196	764.939	881.487	24.8239	55.7506	1182	3.44892	0.0951832	0.742701	0.867783	-0.204594	0.129186
g11137	CG10550	76.1429	56.6227	88.5175	101.242	128.045	113.227	73.7611	114.171	9.28394	7.75159	1236	14.8905	0.00362297	0.184781	0.646056	-0.630269	0.733343
g11139	#N/A	2.58197	1.05112	2.36276	1.69071	0.911319	2.79798	1.99862	1.8	0.477955	0.547368	810	0.165785	0.693097	0.964287	1.11034	0.151001	0.0157935
g11141	CG31102	5.74108	5.34217	3.12718	6.31032	6.02114	7.40643	4.73681	6.5793	0.813009	0.421907	1275	2.89965	0.121708	0.767479	0.719957	-0.474018	0.114933
g11142	CG31098	14.8536	11.8968	14.096	9.65432	8.45042	11.1283	13.6155	9.74436	0.886746	0.774362	1188	7.33309	0.0234007	0.488699	1.39727	0.482608	0.310958
g11145	CG11892	5.13759	3.98997	3.73702	4.91685	4.12884	1.99856	4.28819	3.68142	0.430929	0.871636	1323	0.396334	0.54414	0.943958	1.16482	0.220108	0.0250472
g1115	CG5337	23.7779	19.3816	26.7431	24.0075	28.6566	24.1838	23.3009	25.616	2.13843	1.52115	984	0.740605	0.4111	0.930572	0.909624	-0.136658	0.0312499
g11151	CG10513	2.4145	3.43137	4.41902	2.01224	1.73541	2.53722	3.42163	2.09495	0.578676	0.235127	1191	4.22046	0.0691092	0.701081	1.63327	0.707763	0.154232
g11152	CG10513	2.25171	3.2267	2.06055	3.68614	3.17902	2.76545	2.51299	3.2102	0.361097	0.266236	1161	1.34652	0.274804	0.885541	0.782812	-0.353262	0.0527915
g11154	RIOK2	15.0111	19.9564	12.2104	16.9369	16.1719	14.4595	15.726	15.8561	2.26448	0.732384	1698	0.007073	0.934758	0.991076	0.991791	-0.0118915	0.00389304
g11156	CG17190	66.0904	63.7759	55.1532	53.2145	62.2974	48.8075	61.6731	54.7732	3.32772	3.9714	801	1.63557	0.231918	0.858147	1.12597	0.171173	0.0664384
g11157	CG10038	37.242	42.0155	34.3029	40.9631	39.7264	40.6216	37.8535	40.437	2.24731	0.368727	1074	0.650008	0.440235	0.9313	0.936109	-0.0952512	0.0309103
g11159	PROTEIN	13.7385	11.2498	10.0577	40.0972	27.044	11.3432	11.682	26.1615	1.08431	8.31229	333	7.83764	0.0200977	0.452285	0.446535	-1.16315	0.344588
g11166	svp	2.86649	3.23634	1.63217	3.00323	1.94255	3.45146	2.57834	2.79908	0.484981	0.447386	1368	0.0831521	0.779393	0.974312	0.921137	-0.118513	0.0113022
g11167	svp	1.39829	1.53013	1.16015	2.34398	1.38979	2.34363	1.36286	2.0258	0.108263	0.318005	2337	3.1471	0.108724	0.751397	0.672749	-0.571859	0.124131
g11171	dwg	7.65431	10.1906	8.92878	8.26178	10.2603	9.72273	8.92456	9.41492	0.732165	0.597086	1554	0.21189	0.655862	0.957329	0.947916	-0.0771684	0.018939
g11172	CG4848	11.9969	10.2297	11.9765	12.0693	12.3798	11.0309	11.401	11.8267	0.585701	0.407871	2397	0.161164	0.697155	0.964287	0.964011	-0.0528787	0.0157935
g11175	kek4	1.96627	3.08544	1.63576	1.34606	2.22082	1.09767	2.22916	1.55485	0.438646	0.340616	2925	1.96277	0.193686	0.845486	1.43368	0.519722	0.0728937
g1118	CG5337	42.5043	42.8681	44.9833	41.8982	48.0068	48.8669	43.4519	46.2573	0.772895	2.19364	858	0.59228	0.460635	0.9313	0.939352	-0.0902619	0.0309103
g11184	Rab1	545.16	590.09	499.262	551.593	562.244	562.638	544.837	558.825	26.2203	3.61777	621	0.150023	0.707227	0.966421	0.974969	-0.0365724	0.0148335
g11185	AP-2sigma	177.33	193.303	149.821	181.958	181.359	179.619	173.484	180.979	12.6988	0.701515	429	0.280462	0.608805	0.953523	0.958591	-0.0610124	0.0206686
g11186	CG5919	59.7395	58.9777	57.1078	60.8506	56.1316	52.6262	58.6083	56.5361	0.78184	2.3828	768	0.216705	0.652269	0.957329	1.03665	0.0519327	0.018939
g11187	CG3308	49.3891	46.8891	52.0064	62.3777	42.9452	47.3137	49.4282	50.8789	1.47737	5.88607	966	0.0733075	0.792493	0.976189	0.971488	-0.0417316	0.010466
g1119	#N/A	4.6585	10.7095	5.684	5.02427	7.11861	6.33506	7.01734	6.15931	1.86968	0.610935	477	0.179338	0.681567	0.963878	1.13931	0.188156	0.0159778
g11191	CG16791	15.2467	13.0321	15.6986	15.6662	14.4979	14.8897	14.6592	15.0179	0.823905	0.343305	4338	0.0934275	0.766595	0.971492	0.97611	-0.034884	0.012561
g11192	mod(mdg4)	4.1317	3.4252	3.20806	4.09924	4.52517	3.07537	3.58832	3.89993	0.278828	0.430223	1044	0.179342	0.681564	0.963878	0.9201	-0.120138	0.0159778
g11193	#N/A	5.70084	2.65236	7.45264	3.73299	6.43886	3.53017	5.26861	4.56734	1.40247	0.937589	321	0.164846	0.693915	0.964287	1.15354	0.20607	0.0157935
g11194	mod(mdg4)	8.94755	8.10864	11.3919	8.6611	10.9847	5.62095	9.48269	8.42224	0.984836	1.55297	336	0.197739	0.666719	0.961635	1.12591	0.171094	0.0169895
g11195	mod(mdg4)	6.41889	4.81451	6.17061	5.3495	5.93171	3.37257	5.80134	4.8846	0.498593	0.774469	672	0.577358	0.466171	0.9313	1.18768	0.248146	0.0309103
g11196	pre-mod(mdg4)-G	9.27999	9.14065	8.42309	8.89268	9.71443	9.32056	8.94791	9.30922	0.265474	0.237285	1155	0.1043	0.753871	0.971432	0.961188	-0.0571099	0.0125876
g11197	pre-mod(mdg4)-P	17.2467	14.9785	19.1974	16.6429	12.6446	20.9849	17.1409	16.7574	1.21906	2.40833	432	0.0287763	0.868929	0.985422	1.02288	0.0326385	0.00637767
g11198	pre-mod(mdg4)-K	13.0712	18.5762	16.4319	10.8935	12.9739	17.1694	16.0264	13.679	1.60203	1.84568	330	0.619706	0.450749	0.9313	1.17161	0.228496	0.0309103
g11199	pre-mod(mdg4)-T	23.6047	28.6841	22.1983	23.7043	21.3916	22.2431	24.829	22.4463	1.96983	0.675305	1401	1.11126	0.31842	0.904374	1.10615	0.145549	0.0436519
g11200	pre-mod(mdg4)-Z	12.279	18.0602	12.5656	10.8935	12.5265	10.874	14.3016	11.4313	1.88111	0.547609	330	1.19371	0.302071	0.895781	1.25109	0.323181	0.0477981
g11201	pre-mod(mdg4)-E	7.75604	7.72656	6.9584	7.61814	7.34304	10.3826	7.48033	8.44792	0.261107	0.970582	1146	0.611635	0.45362	0.9313	0.885464	-0.175494	0.0309103
g11202	pre-mod(mdg4)-V	19.8596	20.2268	14.5388	17.812	15.2256	20.1733	18.2084	17.737	1.83785	1.42878	1086	0.0561904	0.81776	0.979644	1.02658	0.0378454	0.00893152
g11204	mod(mdg4)	7.40417	8.90361	7.64423	10.0697	6.43284	6.58349	7.984	7.69533	0.464997	1.18796	459	0.0276923	0.871396	0.985422	1.03751	0.0531288	0.00637767
g11205	#N/A	5.83536	7.60185	7.11993	5.09477	5.71202	6.74514	6.85238	5.85064	0.527198	0.481437	336	0.43934	0.523525	0.939125	1.17122	0.22801	0.0272764
g11206	pre-mod(mdg4)-O	11.0271	16.1172	17.3926	19.0205	11.8472	14.3785	14.8456	15.082	1.94441	2.10042	486	0.00932541	0.925118	0.991076	0.984324	-0.0227944	0.00389304
g11207	mod(mdg4)	135.031	129.315	140.533	139.825	123.499	126.895	134.96	130.073	3.23847	4.97371	1725	0.327148	0.580901	0.950029	1.03757	0.0532093	0.022263
g1121	Bug22	40.3029	31.6913	38.0995	47.0756	35.6782	35.6743	36.6979	39.476	2.58285	3.7998	360	0.28703	0.604702	0.952963	0.929625	-0.10528	0.0209241
g11216	NLaz	362.041	277.366	276.772	239.128	176.044	358.582	305.393	257.918	28.3245	53.525	582	1.16295	0.308025	0.895781	1.18407	0.243753	0.0477981
g11224	#N/A	5.22848	5.67605	6.91108	5.70614	9.84225	8.1841	5.93854	7.91083	0.503143	1.20179	300	1.36325	0.272033	0.885541	0.750684	-0.413722	0.0527915
g11231	CG14275	30.5496	30.9899	39.1078	53.4541	24.6056	43.417	33.5491	40.4922	2.78225	8.45525	522	1.02923	0.336	0.907061	0.828532	-0.271371	0.0423635
g11233	CG7781	18.467	12.7805	19.0116	17.7608	9.12527	15.426	16.7531	14.104	1.99249	2.57901	453	0.762786	0.404441	0.930572	1.18782	0.248318	0.0312499
g11235	CG6583	11.8829	13.0986	9.66584	13.168	9.29163	9.68533	11.5491	10.715	1.0049	1.23176	429	0.154452	0.703172	0.966085	1.07785	0.108151	0.0149846
g11237	#N/A	0.82431	0.255678	0.526832	0.61688	0.487679	0.907454	0.535607	0.670671	0.164209	0.124128	3330	0.327294	0.580818	0.950029	0.798613	-0.324431	0.022263
g1124	Cand1	73.4208	70.3139	73.7369	74.4816	80.7175	75.1622	72.4905	76.7871	1.09214	1.975	3744	0.904681	0.365589	0.916269	0.944046	-0.0830712	0.0379771
g11243	Upf3	4.21652	7.32394	5.46627	5.63711	4.56395	5.45776	5.66891	5.21961	0.902739	0.331893	1488	0.195351	0.668597	0.961635	1.08608	0.11913	0.0169895
g11246	#N/A	2.31349	1.33948	2.03867	3.19813	1.45166	1.29995	1.89721	1.98325	0.289931	0.609019	1017	0.0107196	0.919736	0.991076	0.956619	-0.0639832	0.00389304
g11250	Spn77Ba	37.5192	41.1251	28.1809	30.3799	28.9344	28.8542	35.6084	29.3895	3.85689	0.49574	1296	3.40202	0.0971406	0.745909	1.2116	0.276916	0.127314
g11261	mRpL15	11.97	20.5835	9.73666	18.1844	15.5024	6.68749	14.0967	13.4581	3.30684	3.47271	819	0.0170904	0.898773	0.988253	1.04745	0.0668817	0.00513164
g11262	Psn	11.2668	11.1228	8.48446	11.1817	10.737	7.75805	10.2913	9.89226	0.904389	1.0748	1485	0.0740357	0.791493	0.976189	1.04034	0.0570577	0.010466
g11265	CG32444	7.44182	15.3238	10.5446	19.1777	16.2682	9.0183	11.1034	14.8214	2.29241	3.02066	1089	1.82896	0.208211	0.854162	0.749147	-0.41668	0.0684598
g11269	CG32425	1.60186	2.50414	1.73112	2.03791	3.92863	2.57902	1.94571	2.84852	0.281698	0.562192	2856	3.31405	0.100952	0.74866	0.683059	-0.549918	0.125715
g11277	Trc8	9.50732	8.63439	6.56241	11.455	11.6585	9.41965	8.23471	10.8444	0.873295	0.714785	2406	5.28582	0.0461755	0.629457	0.759352	-0.397159	0.201034
g11278	#N/A	2.61762	2.31002	1.64844	0.884673	1.6213	1.09805	2.19203	1.20134	0.285931	0.218828	1548	5.46691	0.0432805	0.607171	1.82465	0.86762	0.216689
g11280	Dot	10.3082	3.73789	2.8526	1.67009	2.16049	1.68903	5.63289	1.83987	2.35157	0.160405	1230	10.4154	0.00993576	0.318249	3.06157	1.61427	0.497233
g11281	Tep2	71.7928	108.873	67.7714	65.1228	75.5323	54.9199	82.8124	65.1916	13.0819	5.95039	8133	3.34688	0.0995078	0.74866	1.27029	0.34516	0.125715
g11282	#N/A	0.381085	0.275804	0.413311	1.6636	0.813014	0.734165	0.356733	1.07026	0.0415202	0.297541	3087	12.3248	0.00628319	0.244228	0.333315	-1.58504	0.612205
g11284	Tep2	1.40445	1.44667	0.677479	1.92486	1.32804	0.471924	1.1762	1.24161	0.249658	0.421647	4002	0.0332661	0.85919	0.983714	0.94732	-0.0780758	0.00713106
g11286	Tep2	2.00632	3.35423	3.00559	2.80271	3.034	2.77007	2.78871	2.86893	0.403933	0.0830737	11727	0.0654832	0.8036	0.977738	0.972041	-0.0409116	0.00977765
g11289	Myo28B1	4.72971	4.34773	3.34762	2.84234	4.50949	3.52049	4.14168	3.62411	0.412063	0.484044	6384	0.91323	0.363435	0.91578	1.14282	0.192592	0.0382088
g11297	Men	388.626	247.094	294.564	377.826	342.837	415.109	310.095	378.591	41.5882	20.8669	2607	3.19832	0.106261	0.751397	0.819076	-0.28793	0.124131
g11298	CG6175	7.00787	5.35851	7.80703	6.58401	4.30168	8.14448	6.72447	6.34339	0.72089	1.11583	858	0.108465	0.749194	0.971076	1.06007	0.0841663	0.0127468
g11299	rgr	7.24589	8.07316	10.1206	8.74026	6.56868	11.1583	8.47988	8.8224	0.854406	1.32554	1371	0.0474494	0.832266	0.980098	0.961176	-0.0571278	0.00873068
g1130	Ror	28.5971	26.3017	26.7308	24.2712	24.5363	24.7385	27.2099	24.5153	0.704586	0.135316	2130	2.27807	0.16441	0.803938	1.10991	0.150446	0.0947775
g11300	rgr	8.41494	7.79543	7.5294	5.87757	6.54742	6.88989	7.91326	6.43829	0.262333	0.297282	1398	2.61683	0.139094	0.790797	1.22909	0.297594	0.101935
g11301	CG11076	5.91316	8.10864	5.88581	4.48339	4.39386	6.96998	6.63587	5.28241	0.736428	0.844179	840	1.25794	0.290161	0.891882	1.25622	0.329089	0.0496926
g11302	CG12360	24.8878	26.1152	26.7891	24.7355	21.1015	22.1671	25.9307	22.6681	0.556547	1.07853	1917	2.95951	0.118393	0.765541	1.14393	0.193998	0.116032
g11304	CtBP	8.47208	8.85367	12.2682	13.7776	10.7255	10.2234	9.86464	11.5755	1.20681	1.11056	1404	1.30079	0.282583	0.890037	0.852198	-0.230739	0.0505919
g11305	#N/A	2.52062	2.81457	6.15099	4.71582	3.05028	3.38186	3.82873	3.71599	1.16423	0.508996	726	0.00734911	0.933501	0.991076	1.03034	0.043119	0.00389304
g11306	CG8031	58.3481	54.5774	55.2068	57.8594	44.9096	55.9108	56.0441	52.8933	1.16625	4.03129	858	0.45843	0.514843	0.936095	1.05957	0.0834794	0.02868
g11307	CG7518	24.9785	23.5542	27.4918	26.7566	25.1989	25.6652	25.3415	25.8736	1.15111	0.46157	9456	0.0992972	0.75963	0.971432	0.979436	-0.0299766	0.0125876
g11308	yellow-f2	45.5378	57.1449	53.8822	37.998	33.2148	34.2485	52.1883	35.1538	3.45608	1.45308	1329	21.5965	0.00110553	0.091619	1.48457	0.570047	1.03801
g11309	CG31342	7.69519	7.25926	10.1662	11.6764	9.47062	7.74473	8.37355	9.63058	0.905118	1.13779	2463	1.10504	0.319706	0.904374	0.869476	-0.201782	0.0436519
g11311	CG31342	5.76822	6.44091	7.03801	5.80057	7.91103	8.03676	6.41571	7.24945	0.366774	0.725352	1269	0.661442	0.436374	0.9313	0.884993	-0.176262	0.0309103
g11312	fab1	35.207	29.1868	32.4959	35.4607	29.9753	31.5617	32.2965	32.3326	1.74074	1.62971	5595	6.48392e-05	0.993745	0.998046	0.998886	-0.00160821	0.000849247
g11313	CG33981	25.8197	14.0149	22.315	24.6562	29.7698	25.6482	20.7165	26.6914	3.5002	1.56561	243	1.58461	0.238772	0.865214	0.776151	-0.365591	0.0628765
g11315	CG7265	22.7022	20.1335	22.1598	22.4129	18.3433	22.4568	21.6651	21.071	0.781667	1.36391	1497	0.105816	0.752156	0.971317	1.0282	0.0401183	0.012639
g11316	CG3731	808.855	730	712.261	793.093	850.474	798.397	750.372	813.988	29.6866	18.3071	1425	1.47005	0.255234	0.87395	0.921846	-0.117402	0.0585134
g11317	CG33331	5.83536	5.91255	6.01238	9.00075	6.15141	4.68413	5.9201	6.6121	0.0512422	1.26721	1008	0.335389	0.576257	0.949796	0.895344	-0.159486	0.0223697
g11318	CG33332	9.9825	13.0044	13.6129	9.84347	10.4789	14.0842	12.2	11.4689	1.12256	1.32047	1113	0.181626	0.679672	0.963631	1.06375	0.0891529	0.0160894
g11319	CycC	34.4664	35.3694	27.9696	27.8919	28.4617	30.7726	32.6018	29.0421	2.33071	0.880752	804	1.39826	0.26636	0.882683	1.12257	0.166806	0.0541952
g1132	GI:880872855	5.53741	1.89834	6.22299	3.24429	8.39389	5.26377	4.55292	5.63398	1.34196	1.49804	897	0.425341	0.530069	0.939778	0.808117	-0.307365	0.0269747
g11320	Rrp6	6.43878	8.45101	7.50177	8.87621	8.74867	7.34471	7.46385	8.3232	0.58119	0.490628	2700	1.07561	0.325891	0.904374	0.896753	-0.157217	0.0436519
g11322	Pax	5.01184	3.15921	10.159	5.71672	4.29115	3.73757	6.11002	4.58181	2.09394	0.589528	1617	1.09469	0.321862	0.904374	1.33354	0.415258	0.0436519
g1133	#N/A	4.60844	4.36619	5.11174	8.23001	9.93689	6.65866	4.69546	8.27519	0.219576	0.946611	312	5.56881	0.0417505	0.604326	0.567414	-0.817526	0.218728
g11336	LysP	33.3382	38.7003	31.414	25.0724	49.9569	31.0004	34.4842	35.3432	2.18004	7.50454	396	0.0331561	0.85942	0.983714	0.975694	-0.0354998	0.00713106
g11337	mwh	1.47957	1.99393	0.87151	2.0045	1.09486	0.958326	1.44834	1.35256	0.32439	0.328342	2562	0.0536869	0.821785	0.979644	1.07081	0.0987001	0.00893152
g11338	CG33965	44.9323	56.9379	38.7087	38.6947	44.7515	41.314	46.8596	41.5867	5.34983	1.75374	960	1.20319	0.30027	0.895781	1.12679	0.172221	0.0477981
g11340	CG33514	31.2041	39.5263	36.3187	33.7095	29.3968	29.919	35.683	31.0085	2.42335	1.35892	909	2.09593	0.180542	0.826538	1.15075	0.202576	0.082737
g11346	CG33514	64.1763	71.5141	53.3541	49.6455	73.3727	55.2274	63.0148	59.4152	5.27443	7.16238	831	0.232733	0.640655	0.955456	1.06058	0.0848598	0.0197891
g11347	CG33514	5.46385	7.11788	8.03415	4.7704	4.11412	4.45338	6.87196	4.44597	0.752102	0.189488	933	5.58931	0.0414509	0.604326	1.54566	0.628223	0.218728
g11348	Aldh	176.841	255.852	195.331	241.538	308.875	221.176	209.341	257.196	23.8602	26.4995	1584	3.26999	0.102933	0.751098	0.813935	-0.297014	0.124303
g1135	neb	9.00257	11.6709	9.54466	7.72647	9.37827	10.2925	10.0727	9.13241	0.81428	0.750877	2991	0.769474	0.402467	0.929977	1.10296	0.141385	0.031528
g11352	CG12926	35.8154	28.8395	34.9253	36.0096	32.6482	42.7847	33.1934	37.1475	2.19206	2.98095	927	1.11402	0.317853	0.904374	0.893556	-0.16237	0.0436519
g11353	GstT1	32.2384	34.8708	30.9914	35.8233	25.5987	34.4416	32.7002	31.9545	1.14345	3.20285	669	0.0504179	0.827193	0.979857	1.02334	0.0332797	0.00883714
g11354	CG1902	14.6674	17.0469	14.9135	19.9621	15.2669	16.8295	15.5426	17.3528	0.755505	1.38042	909	0.869534	0.374655	0.91813	0.895681	-0.158943	0.0370959
g11356	CG30338	15.4465	14.4274	15.113	10.8779	16.9524	14.1069	14.9956	13.9791	0.299967	1.75471	897	0.246317	0.631197	0.955326	1.07272	0.101274	0.0198482
g11358	Map60	33.2972	34.0563	35.143	32.7953	26.0043	34.3269	34.1655	31.0421	0.535626	2.55744	1425	1.16529	0.307566	0.895781	1.10062	0.138312	0.0477981
g11359	CG1827	12.2047	11.2885	9.23264	11.0287	11.1656	12.8731	10.9086	11.6891	0.878727	0.593303	1071	0.259762	0.622156	0.954379	0.933228	-0.0996983	0.0202792
g11361	RpL31	1934.66	1993.71	1667.96	1780	2263.03	1836.18	1865.44	1959.74	100.202	152.514	216	0.345843	0.570477	0.948777	0.951885	-0.0711401	0.0228359
g11362	CG12929	46.0106	54.9442	37.0008	42.4537	45.668	67.991	45.9852	52.0376	5.17981	8.03051	375	0.618024	0.451345	0.9313	0.883693	-0.178384	0.0309103
g11363	Updo	154.389	172.348	143.999	141.774	165.967	163.647	156.912	157.13	8.28033	7.70675	1071	0.000459637	0.983348	0.997177	0.998618	-0.0019956	0.00122785
g11364	CG12384	613.134	625.536	550.256	630.617	645.327	644.474	596.308	640.139	23.3031	4.76766	291	1.23255	0.294786	0.894259	0.931529	-0.102327	0.0485368
g11384	#N/A	0.633127	0.412395	0.772501	0.376892	0.55257	0.374235	0.606008	0.434566	0.104834	0.0590073	4542	1.58672	0.238483	0.865214	1.39451	0.479762	0.0628765
g11396	RhoGEF64C	36.4148	29.5375	32.3985	26.4066	31.9238	31.3713	32.7836	29.9006	1.99462	1.75424	8019	1.32471	0.278476	0.888707	1.09642	0.132801	0.0512414
g11397	CG11534	13.0979	12.0718	18.0469	15.8698	11.9757	17.1226	14.4055	14.9894	1.84461	1.54962	1467	0.0707009	0.796119	0.976374	0.961047	-0.0573213	0.0103839
g11398	CG5645	3.89376	6.16404	4.93133	5.93851	4.56484	6.19576	4.99638	5.56637	0.656179	0.506241	2652	0.536647	0.481877	0.932367	0.8976	-0.155856	0.0304132
g11399	CG3663	80.0932	65.1076	66.1921	72.7253	45.5928	79.0019	70.4643	65.7733	4.8246	10.2517	612	0.286924	0.604768	0.952963	1.07132	0.0993897	0.0209241
g1140	Wdr82	76.6623	94.6607	79.575	81.6194	78.6446	86.6623	83.6327	82.3088	5.57776	2.34003	948	0.0390265	0.847646	0.98363	1.01608	0.0230208	0.00716804
g11400	l(3)neo18	204.9	206.792	171.556	193.7	181.417	189.885	194.416	188.334	11.4432	3.62978	555	0.188461	0.674096	0.96312	1.03229	0.0458541	0.0163196
g11401	Atg12	32.169	39.7854	35.2758	26.1309	15.1773	24.1228	35.7434	21.8103	2.21106	3.3668	321	8.4738	0.0167103	0.410109	1.63883	0.712665	0.387101
g11402	CG5642	197.569	230.002	194.235	202.849	233.776	221.689	207.269	219.438	11.4072	8.99848	1611	0.62159	0.450083	0.9313	0.944541	-0.0823152	0.0309103
g11403	RhoGAP68F	52.366	57.4656	53.3272	49.973	48.7528	47.3137	54.3863	48.6798	1.56447	0.768531	966	2.32137	0.160855	0.801134	1.11722	0.159918	0.0962948
g11404	CG10671	99.9821	100.081	91.5942	95.8689	98.6704	101.013	97.2193	98.5174	2.81267	1.48692	1191	0.0417316	0.842532	0.982305	0.986823	-0.0191361	0.00775369
g11405	CG4623	60.9728	58.1241	53.9604	56.89	49.9502	57.4721	57.6858	54.7708	2.03614	2.41615	999	0.478737	0.505898	0.935652	1.05322	0.0748091	0.0288857
g11406	CG10672	94.2216	91.1716	97.0209	100.571	94.4241	106.629	94.138	100.541	1.68908	3.52341	960	0.943693	0.355912	0.914478	0.936311	-0.0949403	0.0388269
g11407	CG10672	11.049	11.1348	6.61347	8.46365	11.5376	9.03655	9.59911	9.67926	1.49302	0.943759	627	0.00265366	0.960006	0.9932	0.99172	-0.0119954	0.00296327
g11408	CHMP2B	73.3061	81.5092	62.7364	69.2309	58.3072	55.1972	72.5172	60.9117	5.43358	4.25534	633	3.10957	0.110575	0.754013	1.19053	0.251603	0.122621
g11409	Prpk	23.9734	27.5127	17.6433	22.1767	23.8535	25.8416	23.0432	23.9573	2.88677	1.05925	687	0.0853688	0.776562	0.973446	0.961843	-0.0561259	0.0116882
g1141	GI:906467570	33.5544	41.4286	32.3861	32.138	29.4136	41.608	35.7897	34.3865	2.83955	3.69537	522	0.10952	0.748025	0.971076	1.04081	0.0577022	0.0127468
g11410	CG4611	4.76811	4.92638	5.14904	5.02427	4.64257	3.40509	4.94784	4.35731	0.110486	0.488693	2385	0.78543	0.397819	0.928092	1.13553	0.183362	0.0324089
g11413	CG10674	93.3107	109.503	90.3286	75.7452	87.5351	106.967	97.7139	90.0825	5.95685	9.10257	339	0.561556	0.47216	0.931326	1.08472	0.117318	0.0308982
g11414	CG4603	40.5484	39.5355	38.1047	47.6611	38.1174	37.1178	39.3962	40.9654	0.708888	3.36025	1038	0.184031	0.677697	0.96312	0.961694	-0.0563502	0.0163196
g11417	trio	10.4163	12.4112	7.90457	11.4788	13.6299	12.1137	10.244	12.4075	1.3038	0.63811	1029	1.76747	0.215378	0.854739	0.825632	-0.276429	0.0681665
g11427	CG10737	314.261	276.604	312.091	321.413	332.062	320.345	300.985	324.607	12.2066	3.7404	2271	1.35145	0.273982	0.885541	0.927231	-0.109	0.0527915
g11428	CG10737	109.028	85.6663	105.709	110.028	114.029	105.216	100.134	109.758	7.29714	2.54768	1296	1.3526	0.273792	0.885541	0.912322	-0.132385	0.0527915
g11430	ena	3.92419	2.89863	3.65274	5.19221	3.60974	3.39032	3.49185	4.06409	0.306787	0.567608	3231	0.924345	0.360662	0.91578	0.859197	-0.218939	0.0382088
g11432	CG15111	43.5707	44.8772	50.2814	45.6772	43.878	47.9138	46.2431	45.823	2.05409	1.1673	1218	0.0152701	0.904283	0.988253	1.00917	0.0131659	0.00513164
g11434	CG15118	9.12909	9.64028	11.4763	10.9594	10.6234	10.9921	10.0819	10.8583	0.712641	0.117833	1890	0.546817	0.477867	0.931681	0.928496	-0.107032	0.0307327
g11435	botv	7.50926	5.36102	6.88468	7.11184	6.42094	7.60115	6.58499	7.04464	0.63799	0.342348	3081	0.304551	0.594052	0.951386	0.934751	-0.0973458	0.021643
g11436	#N/A	0.600699	0.886883	0.781796	0.891584	0.49754	0.694353	0.756459	0.694492	0.08358	0.113751	3264	0.11165	0.745684	0.971076	1.08923	0.123304	0.0127468
g11437	#N/A	1.28838	0.915492	1.572	1.84069	0.79373	1.5231	1.25862	1.38584	0.1901	0.309925	1116	0.0598086	0.812109	0.978968	0.908204	-0.138912	0.00923142
g11438	CG33680	6.79703	2.27042	5.52886	5.93438	2.75583	10.3246	4.86544	6.33826	1.34816	2.19422	750	0.423152	0.531106	0.939972	0.76763	-0.381517	0.0268849
g11442	CG6907	28.8237	29.4406	25.2374	26.4614	27.4718	30.0245	27.8339	27.9859	1.3104	1.06021	1365	0.00316578	0.956321	0.992827	0.994568	-0.00785753	0.00312637
g11443	Tsp68C	60.2265	57.7039	58.1691	65.7549	47.4391	68.5351	58.6998	60.5764	0.775059	6.61749	1083	0.0876969	0.773631	0.973302	0.969022	-0.0453991	0.0117523
g11444	CG7922	2.6235	2.71405	3.16964	2.99791	2.67263	3.38186	2.83573	3.01747	0.16899	0.204971	5082	0.264828	0.618827	0.953756	0.939772	-0.0896175	0.0205628
g11448	mam	3.19199	4.36619	5.06306	6.27048	3.42496	4.38146	4.20708	4.6923	0.545959	0.836006	819	0.222734	0.64784	0.957104	0.896593	-0.157475	0.0190408
g11452	mam	3.89423	2.32864	4.16729	4.76557	4.50652	4.51982	3.46338	4.5973	0.572824	0.0842185	4095	3.51065	0.0926821	0.739333	0.753351	-0.408605	0.13116
g11453	CG14618	5.80083	6.38136	7.39237	7.09047	7.27977	10.4304	6.52485	8.26686	0.465006	1.08312	1014	1.90047	0.200274	0.850798	0.789278	-0.341395	0.0701735
g11454	CG7137	8.32249	12.7552	9.8559	11.2199	7.60286	10.2567	10.3112	9.69315	1.2997	1.0815	1068	0.13702	0.71955	0.968864	1.06376	0.0891728	0.013737
g11458	#N/A	1.87664	0.531465	0.895991	1.28228	1.01371	1.29682	1.10137	1.1976	0.401666	0.0920403	1602	0.0202474	0.889883	0.988253	0.919641	-0.120858	0.00513164
g11460	dm	12.7033	9.80953	15.8505	14.0771	15.7112	9.21895	12.7878	13.0024	1.74437	1.94968	2274	0.0153592	0.904006	0.988253	0.983489	-0.0240186	0.00513164
g11474	CG34362	3.63089	3.08003	4.53321	2.32227	3.14723	3.53815	3.74804	3.00255	0.423566	0.358373	1548	1.31174	0.280692	0.889613	1.24829	0.319949	0.0507988
g11476	CG42390	1.16731	0.601202	2.35172	2.87973	2.26893	1.41207	1.37341	2.18691	0.515731	0.425659	4815	2.35201	0.158401	0.801134	0.628015	-0.671129	0.0962948
g11477	Egm	31.7492	27.8082	26.4574	31.7597	28.8401	27.622	28.6716	29.4073	1.58742	1.22768	1935	0.092826	0.767322	0.971668	0.974984	-0.0365491	0.0124821
g11478	Aats-tyr-m	5.76019	5.77226	5.94695	7.35028	5.50499	6.61557	5.82647	6.49028	0.0603433	0.536361	885	0.386485	0.549085	0.943958	0.897722	-0.15566	0.0250472
g11479	Aats-tyr-m	6.91121	6.65468	8.06598	7.47701	8.14531	8.6834	7.21062	8.10191	0.434042	0.348931	435	0.351555	0.567369	0.948463	0.889991	-0.168137	0.0229794
g11480	Eap	7.45506	10.1435	6.87267	8.24461	4.67788	9.33548	8.15708	7.41932	1.00734	1.40643	789	0.213911	0.654348	0.957329	1.09944	0.136766	0.018939
g11481	Cdk9	22.1637	23.0986	21.7661	24.0706	18.3168	23.5885	22.3428	21.992	0.394924	1.84282	1209	0.0312173	0.863544	0.984177	1.01595	0.0228352	0.0069268
g11482	CG9005	13.9233	13.3319	19.0516	17.4003	19.0247	18.9752	15.4356	18.4667	1.81604	0.533427	5952	3.30606	0.101307	0.74866	0.835858	-0.258671	0.125715
g11484	CG9003	5.2877	5.35765	7.62736	5.47839	6.34385	5.97628	6.09091	5.93284	0.768493	0.250779	5562	0.0465674	0.833806	0.980251	1.02664	0.037935	0.00866265
g11495	PROTEIN	133.202	135.414	126.83	97.0043	113.889	168.179	131.815	126.357	2.57332	21.4713	210	0.112965	0.744252	0.971076	1.04319	0.0610078	0.0127468
g11496	GI:906459782	30.5963	42.3812	38.2767	61.3727	40.9	35.2546	37.0847	45.8424	3.45381	7.9343	675	2.03994	0.18592	0.833911	0.808961	-0.305858	0.0788804
g1150	GATAd	51.0163	69.5137	52.8257	57.4225	57.6208	62.357	57.7852	59.1334	5.88744	1.61279	948	0.0643642	0.805246	0.978555	0.9772	-0.0332736	0.00941497
g11502	sda	13.5609	25.3541	16.8526	16.1153	26.5202	18.324	18.5892	20.3198	3.5134	3.16506	1041	0.298205	0.597862	0.952455	0.91483	-0.128424	0.0211554
g11503	sda	22.4112	33.5438	26.9811	22.1689	35.2086	21.0136	27.6454	26.1303	3.23084	4.55136	2193	0.11822	0.738618	0.971076	1.05798	0.0813109	0.0127468
g11505	CG17224	6.3271	9.92841	8.24627	9.22775	6.33412	6.64868	8.16726	7.40352	1.04036	0.916625	909	0.255815	0.624779	0.955326	1.10316	0.141641	0.0198482
g11506	CG18472	5.1656	4.09612	5.75466	7.05914	1.77566	4.86763	5.00546	4.56748	0.48543	1.53257	582	0.116456	0.740494	0.971076	1.09589	0.132105	0.0127468
g11507	CG6330	63.2002	61.3427	65.7605	61.8165	60.2325	58.856	63.4345	60.3017	1.28066	0.85531	1152	0.582908	0.464099	0.9313	1.05195	0.0730684	0.0309103
g11509	Tsp97E	24.7293	16.3634	24.9048	26.4744	26.8223	20.9849	21.9992	24.7606	2.81834	1.8905	666	0.684273	0.42883	0.9313	0.888476	-0.170595	0.0309103
g11517	Esp	188.353	204.462	157.164	199.581	253.426	200.944	183.326	217.984	13.883	17.7256	1923	3.50849	0.0927683	0.739455	0.841009	-0.249808	0.131088
g11518	CG7006	10.1103	11.9166	9.10512	7.88141	6.25336	7.30413	10.3773	7.1463	0.822504	0.476555	543	4.1593	0.0708183	0.703211	1.45213	0.538168	0.152914
g11519	nct	9.76333	7.21371	11.3792	10.6871	6.91262	9.47478	9.45208	9.02483	1.2125	1.11258	897	0.0845909	0.777551	0.973524	1.04734	0.066732	0.0116535
g11520	Rfx	12.9149	10.4932	13.643	11.2609	12.7059	11.982	12.3503	11.9829	0.952084	0.417114	3846	0.115448	0.741572	0.971076	1.03066	0.0435699	0.0127468
g11521	HdacX	8.2232	15.1894	9.58416	16.0736	9.70363	10.4629	10.9989	12.08	2.13177	2.00878	1065	0.25086	0.628108	0.955326	0.910504	-0.135263	0.0198482
g11522	CG7059	33.4499	31.9557	30.1392	38.8646	45.9176	49.3227	31.8483	44.7017	0.957244	3.0796	762	12.7008	0.00577121	0.237955	0.712463	-0.489113	0.623506
g11524	Mgat2	4.2752	4.97691	9.76674	6.67106	5.54782	4.60003	6.33962	5.6063	1.72549	0.59857	1437	0.259724	0.622181	0.954379	1.1308	0.177346	0.0202792
g11525	CG7920	302.607	311.794	300.767	332.207	333.019	335.471	305.056	333.565	3.41066	0.981081	219	1.89695	0.200655	0.850829	0.914531	-0.128895	0.0701578
g11526	mtSSB	26.2578	34.9585	23.5885	27.9639	27.3758	35.438	28.2683	30.2592	3.4327	2.59497	453	0.222831	0.64777	0.957104	0.934203	-0.0981923	0.0190408
g11527	CG7920	335.464	338.314	322.319	318.293	312.36	303.327	332.032	311.327	4.92588	4.35121	1287	1.18903	0.302965	0.895781	1.06651	0.0928936	0.0477981
g11528	Nlp	99.4038	104.004	111.099	101.48	102.548	106.684	104.836	103.571	3.40172	1.58669	501	0.0274713	0.871905	0.985422	1.01221	0.0175156	0.00637767
g11529	CG7912	9.48356	5.36136	9.06049	12.4199	7.47769	12.927	7.96847	10.9415	1.30926	1.73811	1461	2.56769	0.142436	0.795948	0.728276	-0.457443	0.0991152
g1153	#N/A	0.698775	0.642572	0.150459	0.37682	0.32498	0.593912	0.497269	0.431904	0.174162	0.0823746	3180	0.185327	0.676638	0.96312	1.15134	0.203314	0.0163196
g11530	Nlp	82.9633	72.3113	89.5746	73.4763	79.547	98.3127	81.6164	83.7787	5.02877	7.47535	219	0.0397715	0.84622	0.983442	0.974191	-0.0377236	0.00725131
g11531	CG7911	203.817	213.328	206.226	220.969	178.35	219.285	207.791	206.201	2.85478	13.9344	447	0.0114537	0.917044	0.991076	1.00771	0.0110768	0.00389304
g11532	Tace	7.67868	9.01802	8.02046	8.38018	7.75291	8.40516	8.23905	8.17941	0.401788	0.213375	2247	0.00442811	0.948353	0.992827	1.00729	0.0104809	0.00312637
g11533	puf	2.30761	1.79822	3.50986	2.45633	3.86787	3.12109	2.53856	3.14843	0.507422	0.407707	12405	1.59451	0.237419	0.865214	0.806295	-0.310621	0.0628765
g11534	atl	165.701	156.693	166.091	163.403	155.463	161.679	162.828	160.182	3.06961	2.41132	1980	0.0769058	0.7876	0.975984	1.01652	0.0236444	0.0105572
g11535	Wsck	13.7788	16.0787	11.1647	13.7254	13.3994	10.2234	13.674	12.4494	1.41951	1.11697	2457	0.579062	0.465533	0.9313	1.09837	0.135364	0.0309103
g11539	GstZ2	32.9573	38.8106	37.2589	39.504	34.9105	37.6652	36.3423	37.3599	1.75076	1.33478	702	0.0953021	0.764344	0.971432	0.972761	-0.0398423	0.0125876
g11540	ps	37.817	36.5804	46.6219	36.3235	33.5481	38.6539	40.3398	36.1751	3.16128	1.47578	2658	1.69521	0.224233	0.854739	1.11512	0.157204	0.0681665
g11542	alpha-Man-II	22.2133	21.792	22.3091	22.2641	22.2769	21.6969	22.1048	22.0793	0.158831	0.191247	3360	0.000296359	0.986629	0.997338	1.00115	0.00166483	0.00115769
g11543	CG6345	7.36627	6.94193	8.12731	8.10764	7.61181	6.45398	7.4785	7.39115	0.346759	0.489955	1668	0.00706911	0.934776	0.991076	1.01182	0.0169511	0.00389304
g11544	Rrp46	40.4715	34.1988	32.4756	37.7226	30.4739	37.6674	35.7153	35.288	2.42957	2.40708	717	0.0225592	0.883816	0.987345	1.01211	0.0173659	0.00553093
g11545	CG42557	39.0556	36.762	42.1441	38.1395	38.5021	35.2285	39.3205	37.29	1.55931	1.03606	579	0.324841	0.582215	0.950404	1.05445	0.0764941	0.0220919
g11546	CG42558	37.9744	51.5531	42.4322	51.8264	57.3379	43.895	43.9866	51.0198	3.99613	3.90153	327	1.48865	0.252456	0.87395	0.862148	-0.213993	0.0585134
g11547	eIF2B-alpha	38.1776	41.0451	29.2652	28.8095	39.914	39.5774	36.1626	36.1003	3.54667	3.64669	921	0.000147834	0.990556	0.997785	1.00173	0.00248781	0.000963028
g11548	CG15523	4.0648	3.34057	3.81193	3.37294	3.51599	3.67276	3.7391	3.52056	0.212216	0.0865798	11673	0.548639	0.477156	0.931475	1.06207	0.0868854	0.030829
g1155	CG32590	126.775	121.043	104.723	119.966	119.174	135.39	117.514	124.844	6.60595	5.27832	498	0.541996	0.479761	0.932102	0.941288	-0.0872925	0.0305368
g11557	#N/A	1.07435	0.855295	0.728248	2.03232	1.41567	1.20735	0.885963	1.55178	0.101079	0.247683	2190	5.16506	0.0482404	0.634416	0.570934	-0.808605	0.197626
g11558	mtm	1.54357	3.29046	2.56822	3.12413	3.80377	1.82477	2.46742	2.91756	0.506798	0.580549	1863	0.534323	0.482801	0.932367	0.845713	-0.24176	0.0304132
g11561	#N/A	0.903019	1.47048	1.41661	1.01367	1.78486	1.25816	1.26337	1.35223	0.180845	0.227538	4053	0.137547	0.719038	0.968485	0.934283	-0.0980678	0.0139071
g11562	slmo	298.338	288.007	291.9	310.932	328.531	317.688	292.748	319.05	3.01237	5.12584	648	2.11465	0.178791	0.823529	0.917562	-0.124122	0.0843213
g11563	Rab7	318.754	347.896	284.888	335.816	340.005	320.496	317.179	332.106	18.2058	5.92931	627	0.434827	0.525618	0.939778	0.955055	-0.0663443	0.0269747
g11564	CG34179	9.79116	12.4363	12.8425	12.5022	5.25289	12.025	11.69	9.92671	0.956633	2.34097	534	0.512143	0.491786	0.935228	1.17763	0.235886	0.0290827
g11565	CG12393	27.0521	32.4346	30.9626	28.6875	32.7174	32.8609	30.1498	31.4219	1.60605	1.36786	1092	0.227151	0.644642	0.955817	0.959513	-0.0596252	0.0196255
g11566	CG9135	28.568	28.7899	26.9647	28.5895	29.5268	27.6481	28.1075	28.5881	0.574983	0.542313	1455	0.0530282	0.82286	0.979644	0.983189	-0.0244599	0.00893152
g11578	#N/A	2.65213	2.96142	6.47191	5.95423	3.42339	5.47432	4.02849	4.95065	1.22497	0.776093	345	0.38108	0.551837	0.943958	0.813729	-0.297379	0.0250472
g1158	eEF1delta	300.176	294.004	269.486	251.386	229.955	255.88	287.888	245.74	9.37235	7.99861	651	5.80281	0.038483	0.58407	1.17152	0.228375	0.233535
g11580	kek5	13.8312	8.67089	16.3576	13.848	15.2486	15.4829	12.9532	14.8598	2.26196	0.510394	2769	0.904853	0.365546	0.916269	0.871694	-0.198106	0.0379771
g11581	Nat1	18.4588	18.8333	22.9494	22.0122	19.8314	20.744	20.0805	20.8625	1.43854	0.632327	2613	0.207098	0.659487	0.959378	0.962515	-0.0551185	0.0180103
g11582	mRpS14	98.6251	99.8809	84.0704	90.2366	87.3595	105.9	94.1921	94.4989	5.07385	5.76098	387	0.000337757	0.985725	0.997338	0.996754	-0.00469052	0.00115769
g11583	CG31320	13.0557	12.486	12.1369	14.7233	11.6445	14.9714	12.5595	13.7797	0.267761	1.07001	2523	0.913876	0.363273	0.91578	0.911447	-0.133769	0.0382088
g11584	CG32533	7.93921	8.01674	8.0647	8.05924	7.67987	8.17807	8.00688	7.97239	0.0365605	0.150228	3441	0.00330722	0.955357	0.992827	1.00433	0.00622819	0.00312637
g11585	pcm	17.0161	16.6446	15.7331	16.5786	17.0909	16.8872	16.4646	16.8522	0.381149	0.148912	4440	0.122989	0.733627	0.969427	0.976999	-0.0335714	0.013485
g11586	Ucp4A	12.4831	19.0765	15.231	15.8766	16.5393	14.568	15.5969	15.6613	1.91214	0.579156	1089	0.0057349	0.941238	0.991853	0.995886	-0.00594773	0.00355264
g11587	CG15814	19.8172	22.8103	23.0204	21.1536	22.8426	22.9461	21.8826	22.3141	1.03449	0.581018	963	0.0493698	0.828966	0.97987	0.980663	-0.02817	0.00883138
g11588	CG32554	5.72327	4.08868	5.40632	5.31928	3.96192	5.86865	5.07276	5.04995	0.500472	0.56666	708	0.00581474	0.940832	0.991853	1.00452	0.00649982	0.00355264
g11589	CG6506	27.9744	27.7352	28.5444	26.9096	32.4347	32.1927	28.0847	30.5123	0.24002	1.80271	1056	0.881952	0.371413	0.916269	0.920437	-0.11961	0.0379771
g1159	#N/A	5.22848	7.37887	5.31621	3.42368	11.8107	5.66592	5.97452	6.96677	0.702629	2.50697	300	0.292209	0.601511	0.952863	0.857574	-0.221666	0.0209697
g11590	Ogg1	11.2188	10.1965	11.9376	11.6173	7.80897	11.1207	11.1176	10.1823	0.505153	1.19531	1002	0.397542	0.54354	0.943738	1.09186	0.126782	0.0251486
g11591	per	45.6455	30.8128	41.5171	56.5179	23.9026	47.3659	39.3251	42.5955	4.41985	9.71266	315	0.108317	0.749358	0.971076	0.923223	-0.115248	0.0127468
g11592	per	27.7092	18.7102	33.986	35.0221	19.6627	31.2328	26.8018	28.6392	4.43303	4.61965	2703	0.138015	0.718584	0.968485	0.935844	-0.0956607	0.0139071
g11593	CG43901	7.53782	5.36855	8.67206	6.43883	6.96705	7.10383	7.19281	6.83657	0.969119	0.202752	10023	0.20778	0.658968	0.959378	1.05211	0.0732824	0.0180103
g11595	CG32647	8.86183	9.29974	12.9151	15.1519	11.9553	7.82487	10.3589	11.644	1.28434	2.12085	531	0.336256	0.575773	0.949796	0.889632	-0.168719	0.0223697
g11596	ph-d	10.7758	8.97399	12.5176	14.0479	9.78112	13.437	10.7558	12.422	1.02299	1.33216	5313	1.47878	0.253925	0.87395	0.865868	-0.207782	0.0585134
g11599	CG3835	18.6153	12.8282	16.1297	13.0729	11.8838	9.94021	15.8578	11.6323	1.67612	0.913029	969	5.03615	0.0505729	0.645397	1.36325	0.447051	0.190173
g11600	CG3835	15.7185	12.9328	12.4494	12.6402	12.77	8.36739	13.7002	11.2592	1.01876	1.44639	474	1.12608	0.315389	0.902189	1.2168	0.283096	0.0447023
g11601	CG3835	37.1861	28.886	36.7398	39.7735	28.4548	36.5262	34.2706	34.9182	2.69537	3.36488	1515	0.0223453	0.884363	0.987409	0.981456	-0.0270047	0.00550281
g11602	Pgd	656.001	596.339	560.629	677.397	760.12	830.949	604.323	756.155	27.8194	44.3711	1446	8.39644	0.0170826	0.413866	0.799205	-0.323363	0.38314
g11603	bcn92	142.893	175.164	131.476	154.004	135.463	167.202	149.844	152.223	13.0818	9.20541	279	0.0236865	0.880973	0.986889	0.984373	-0.0227226	0.00573175
g11605	CG3703	15.8795	17.3665	17.2224	16.1107	17.5478	18.1287	16.8228	17.2624	0.473478	0.599763	2667	0.116867	0.740055	0.971076	0.974536	-0.0372119	0.0127468
g11609	Vps26	45.1338	48.1064	54.5925	52.3276	55.2799	48.6981	49.2776	52.1019	2.79259	1.90335	1338	0.526093	0.486101	0.933339	0.945793	-0.080404	0.0299605
g11610	CG4199	97.8565	105.196	92.384	93.7497	93.6107	93.2661	98.4789	93.5422	3.71162	0.143745	2025	0.665886	0.434889	0.9313	1.05277	0.0741969	0.0309103
g11613	GI:906465331	20.4515	20.0785	18.0824	15.9151	9.70834	14.5609	19.5375	13.3948	0.735486	1.88422	441	4.9139	0.0529159	0.656964	1.45859	0.544573	0.182458
g11614	#N/A	5.83937	8.7774	8.76901	7.05914	3.04399	3.24508	7.79526	4.44941	0.977948	1.30616	291	3.22226	0.105134	0.751397	1.75198	0.808984	0.124131
g11615	GI:906470196	5.06636	12.5401	8.34522	10.2843	7.1528	11.7125	8.65056	9.71654	2.16288	1.34654	516	0.224518	0.646543	0.957034	0.890293	-0.167648	0.0190726
g11616	#N/A	4.11044	6.42572	8.02447	6.99809	3.71406	13.0661	6.18688	7.92607	1.13618	2.73927	318	0.464013	0.512355	0.936095	0.780573	-0.357394	0.02868
g11617	GI:906470196	3.44172	4.86519	4.02067	6.13769	3.88728	4.02063	4.10919	4.68187	0.413297	0.728931	1785	0.541289	0.480039	0.932102	0.877682	-0.18823	0.0305368
g11618	CG2865	5.92561	3.17859	8.64771	7.76035	7.61134	11.08	5.9173	8.81724	1.5788	1.13221	1125	2.73465	0.131486	0.780563	0.671106	-0.575387	0.107592
g11619	CG2918	101.284	84.4253	88.1754	89.4881	85.6028	81.5368	91.2948	85.5426	5.11037	2.29552	2856	0.864804	0.375902	0.919889	1.06724	0.0938895	0.0362646
g11620	CG2924	168.511	175.589	183.927	174.445	205.153	188.046	176.009	189.215	4.45522	8.88404	1155	1.15857	0.308887	0.895781	0.930207	-0.104376	0.0477981
g11621	CG3071	12.4842	15.6172	13.2149	11.2607	11.0188	11.2291	13.7721	11.1695	0.946366	0.0759024	1581	4.21151	0.0693561	0.701081	1.233	0.302178	0.154232
g11622	ksh	71.0262	96.4151	83.0203	76.603	60.6714	87.964	83.4872	75.0795	7.33287	7.91544	219	0.660863	0.436568	0.9313	1.11198	0.153137	0.0309103
g11623	Mks1	10.2838	9.87139	12.3275	10.987	11.717	8.99352	10.8275	10.5658	0.759347	0.813903	1449	0.0316728	0.862563	0.983714	1.02477	0.0353002	0.00713106
g11638	sNPF-R	29.0959	22.6661	22.478	27.669	22.2937	23.027	24.7466	24.3299	2.17529	1.68292	1788	0.0354581	0.854683	0.98363	1.01713	0.0245012	0.00716804
g11642	CG14186	4.96072	2.56941	5.83398	5.71397	3.64528	3.97245	4.4547	4.4439	0.975774	0.642019	2187	0.00149127	0.970012	0.994262	1.00243	0.00350375	0.00249926
g11643	CG14185	8.29418	8.06957	13.835	9.89981	7.94495	11.8324	10.0662	9.8924	1.88548	1.12223	1245	0.0125642	0.913134	0.989703	1.01757	0.0251322	0.00449509
g11645	blue	4.67656	5.06683	5.84727	5.03304	6.17102	6.08807	5.19688	5.76404	0.344156	0.366283	5646	1.10808	0.319075	0.904374	0.901604	-0.149435	0.0436519
g11646	CG32095	3.13083	2.71907	3.82003	3.64464	2.75033	3.26711	3.22331	3.22069	0.321168	0.259206	1503	0.000470556	0.983152	0.997177	1.00081	0.00117184	0.00122785
g11647	RpL10Ab	974.144	964.408	814.015	816.135	943.366	848.155	917.522	869.219	51.8301	38.2087	654	0.519519	0.488765	0.934228	1.05557	0.0780242	0.0295473
g11648	CG5946	196.273	159.783	178.485	212.147	160.438	204.257	178.18	192.281	10.5347	16.0834	957	0.697778	0.424467	0.9313	0.926669	-0.109875	0.0309103
g11659	CG6084	348.154	285.052	296.404	278.488	285.673	267.458	309.87	277.206	19.4206	5.29702	954	2.4424	0.15144	0.796243	1.11783	0.160703	0.0989544
g11660	CG8004	49.8422	59.9855	48.3292	50.361	50.7025	56.7546	52.719	52.606	3.65943	2.07662	792	0.000445573	0.983605	0.997177	1.00215	0.00309479	0.00122785
g11661	Mtr3	5.48442	6.54929	3.71763	8.37964	4.98995	7.92436	5.25045	7.09799	0.825758	1.06218	858	1.81115	0.210254	0.854162	0.73971	-0.434969	0.0684598
g11662	Prp3	19.8698	21.5707	16.8756	17.348	18.4817	19.9841	19.4387	18.6046	1.37238	0.763451	2013	0.23107	0.641836	0.955456	1.04483	0.0632705	0.0197891
g11663	Su(Tpl)	18.0822	14.8638	20.5159	18.5253	22.4955	16.7751	17.8206	19.2653	1.63685	1.69229	3918	0.56199	0.471994	0.931326	0.925011	-0.112457	0.0308982
g11664	Mi-2	34.9008	32.9902	35.3245	38.0602	36.0716	35.6636	34.4052	36.5985	0.717958	0.740296	5910	1.03138	0.335522	0.907061	0.940071	-0.0891589	0.0423635
g11665	RpS12	2225.12	2324.56	2007.08	2071.33	2251.23	2106.56	2185.59	2143.04	93.7578	55.0417	390	0.083909	0.778422	0.973981	1.01985	0.0283628	0.0114497
g11666	GI:907721602	10.6791	13.3554	13.5511	14.8248	8.20188	11.4182	12.5285	11.4816	0.926453	1.91213	612	0.22443	0.646607	0.957034	1.09118	0.125891	0.0190726
g11667	Zmynd10	10.402	9.46008	8.74062	11.0524	8.75606	11.0596	9.53424	10.2894	0.481032	0.766656	1332	0.339376	0.574039	0.949796	0.926611	-0.109964	0.0223697
g11668	Grasp65	32.2373	33.0283	32.0612	33.863	33.3764	34.5705	32.4422	33.9366	0.297394	0.346653	1557	0.424913	0.530271	0.939778	0.955965	-0.0649702	0.0269747
g11669	CG7770	214.395	204.518	178.473	188.846	189.034	213.346	199.129	197.075	10.7143	8.13567	378	0.0209761	0.887934	0.988253	1.01042	0.0149545	0.00513164
g1167	#N/A	1.02279	0.732823	0.99835	0.669735	1.03967	1.03447	0.917986	0.914625	0.0928498	0.122454	2556	0.00111473	0.974071	0.994837	1.00368	0.00529256	0.00224821
g11670	Rpn1	167.499	172.771	161.119	175.439	204.669	162.495	167.129	180.868	3.36883	12.4736	2736	1.13918	0.312743	0.898991	0.924043	-0.113968	0.0462447
g11671	CG7407	67.1452	66.9061	58.8122	56.5101	53.7282	57.7845	64.2878	56.0076	2.73867	1.19758	621	2.90332	0.121501	0.767479	1.14784	0.198923	0.114933
g11678	CHKov1	15.155	24.1301	20.5458	15.7126	18.5434	16.7271	19.9436	16.9943	2.60831	0.82804	1242	1.46419	0.256116	0.87395	1.17354	0.230873	0.0585134
g11679	GI:906458350	39.2653	43.0752	38.8735	46.9121	32.0943	28.3669	40.4046	35.7911	1.34004	5.66366	759	0.857878	0.377738	0.921855	1.1289	0.17492	0.0353374
g11684	#N/A	0.862786	0.561985	1.35349	1.69489	0.696057	0.801403	0.926087	1.06412	0.23067	0.31685	2121	0.157898	0.700064	0.965053	0.870287	-0.200437	0.0154488
g11699	CG8949	34.6562	32.5557	35.5636	37.5818	36.0883	36.9044	34.2585	36.8582	0.890782	0.431773	2610	1.26196	0.289438	0.891882	0.929469	-0.105521	0.0496926
g117	CG10147	3.97635	2.97579	3.09682	1.66198	0.955558	1.71139	3.34966	1.44298	0.31529	0.244126	1545	14.1483	0.00421989	0.200291	2.32135	1.21497	0.698338
g1170	nmd	126.312	132.38	117.926	131.037	119.421	139.649	125.539	130.036	4.19012	5.86049	921	0.240887	0.634937	0.955326	0.965424	-0.0507655	0.0198482
g11703	CG16700	72.2331	78.5626	77.8068	82.506	75.1748	61.5649	76.2008	73.0819	1.99584	6.13507	1359	0.23292	0.640523	0.955456	1.04268	0.0602924	0.0197891
g11704	CG4991	39.6617	33.162	25.5923	20.602	23.3673	14.3267	32.8053	19.432	4.06541	2.67457	1371	12.7563	0.00570006	0.237955	1.68821	0.755498	0.623506
g11718	#N/A	7.08216	2.00567	3.38134	2.82282	1.73891	3.78173	4.15639	2.78116	1.51583	0.590078	849	1.59874	0.236845	0.865214	1.49448	0.579647	0.0628765
g11719	CG9447	16.5063	20.5345	20.6842	7.5952	6.04643	8.91678	19.2417	7.51947	1.36838	0.829464	1758	58.5009	2.62979e-05	0.0119392	2.55891	1.35553	1.92302
g11720	CG9447	33.2137	21.8668	31.3744	9.35432	14.5214	13.9326	28.8183	12.6028	3.51609	1.63308	366	19.5926	0.00152803	0.111578	2.28667	1.19325	0.952421
g11721	CG10465	23.9586	24.8586	25.999	22.3525	22.9892	24.6611	24.9387	23.3343	0.590382	0.688393	1233	0.635612	0.445178	0.9313	1.06876	0.0959384	0.0309103
g11722	CG10395	20.2654	22.4402	20.2449	19.9051	17.4528	24.34	20.9835	20.566	0.728372	2.01543	1032	0.0413027	0.843331	0.982305	1.0203	0.0289949	0.00775369
g11723	CG30441	99.0243	95.0309	76.924	68.3007	66.3606	86.3242	90.3264	73.6618	6.79962	6.35589	396	3.65948	0.0869861	0.733764	1.22623	0.29423	0.134444
g11724	#N/A	2.67179	2.94512	3.76147	1.61494	5.10683	3.56347	3.12613	3.42841	0.327325	1.01028	636	0.121638	0.73503	0.969701	0.911829	-0.133165	0.0133623
g11726	#N/A	1.09648	1.80431	1.0562	0.604624	1.10807	0.750453	1.319	0.821048	0.242934	0.149557	2265	2.80622	0.127125	0.775827	1.60648	0.683902	0.110235
g1173	#N/A	3.09116	1.91758	3.05323	1.34942	3.49134	4.25369	2.68733	3.03149	0.385026	0.869347	888	0.127697	0.728806	0.969427	0.886472	-0.173853	0.013485
g11731	CG42259	192.131	323.467	219.694	169.809	139.926	95.5697	245.097	135.102	39.9843	21.5664	249	12.6927	0.00578168	0.237955	1.81417	0.859309	0.623506
g11739	#N/A	5.34092	3.29577	5.14472	12.8848	7.30231	4.87391	4.59381	8.35368	0.651484	2.37155	465	4.16148	0.0707567	0.703211	0.549914	-0.862723	0.152914
g11741	TpnC41C	17.156	11.3521	19.9358	33.8802	11.6877	22.8211	16.148	22.7963	2.52864	6.40644	480	1.67927	0.226253	0.854739	0.708358	-0.497449	0.0681665
g11746	GI:906471454	7.73307	10.3748	6.54845	8.46473	10.4941	8.92205	8.21876	9.29361	1.13094	0.614568	2265	0.907587	0.364854	0.915983	0.884345	-0.177318	0.0381128
g11749	#N/A	0.827843	0.624366	0.850594	0.855921	1.23028	0.692501	0.767601	0.926234	0.0719182	0.159175	3000	0.63592	0.445071	0.9313	0.828733	-0.271021	0.0309103
g11751	CG33998	16.38	14.0834	13.99	21.0226	17.7605	14.2003	14.8178	17.6611	0.781538	1.97006	399	1.0635	0.328487	0.904374	0.839007	-0.253245	0.0436519
g11752	CG34026	44.6509	35.6512	38.224	41.0276	63.8526	43.1838	39.5087	49.3547	2.67623	7.27565	363	2.45513	0.150492	0.795948	0.800507	-0.321015	0.0991152
g11753	CG31789	54.8264	56.7605	51.3901	45.6491	26.6561	21.5095	54.3257	31.2716	1.5704	7.34069	360	9.8229	0.0115703	0.341291	1.73722	0.796783	0.466875
g11754	CG13323	60.2196	53.0688	41.4924	58.917	93.6214	60.9073	51.5936	71.1486	5.45617	11.2511	369	4.61022	0.0593495	0.668765	0.725153	-0.463643	0.174726
g11756	CG13323	16.3856	20.8607	17.7207	9.75408	25.2365	9.68533	18.3223	14.892	1.32642	5.17232	351	0.498614	0.497414	0.935652	1.23035	0.299066	0.0288857
g11759	conu	14.193	14.2103	16.6368	15.6655	18.6205	14.1491	15.0134	16.145	0.811729	1.31285	2109	0.561773	0.472077	0.931326	0.929907	-0.104842	0.0308982
g11761	CG3909	9.30887	15.4955	11.5158	12.6991	15.917	12.3294	12.1067	13.6485	1.81018	1.13926	1011	0.678969	0.430563	0.9313	0.887036	-0.172935	0.0309103
g11763	wts	8.13693	6.63163	10.4172	10.6039	11.0465	7.29741	8.39527	9.64926	1.10042	1.18285	3261	0.97185	0.349167	0.911923	0.870043	-0.200842	0.0400418
g11764	Gyk	39.2136	39.0228	41.2007	40.6562	47.981	40.1336	39.8124	42.9236	0.696324	2.53318	240	0.35782	0.563999	0.947326	0.927517	-0.108554	0.0235006
g11765	NitFhit	45.2203	48.6699	48.6629	48.9279	49.9785	50.7563	47.5177	49.8876	1.14869	0.529766	1347	0.528244	0.485234	0.933069	0.952496	-0.0702145	0.0300864
g11766	Gyk	44.5389	49.8231	39.1037	44.8883	42.2123	48.1253	44.4886	45.0753	3.09453	1.7095	1350	0.0230242	0.882634	0.986889	0.986983	-0.0189025	0.00573175
g11767	pit	20.2734	25.5154	20.2922	21.7805	18.0855	18.8665	22.027	19.5775	1.7442	1.12434	1902	1.45396	0.25767	0.87395	1.12512	0.170074	0.0585134
g11769	how	10.3133	8.15178	10.3214	10.6231	10.3396	9.71109	9.59547	10.2246	0.721853	0.269488	1128	0.233276	0.640271	0.955456	0.938469	-0.0916193	0.0197891
g11771	CG5646	9.38661	8.94297	9.40166	8.25647	9.17766	11.3359	9.24375	9.59001	0.15045	0.912546	933	0.0549041	0.819816	0.979644	0.963894	-0.0530535	0.00893152
g11772	wdb	105.483	92.4385	106.628	105.319	101.422	101.327	101.516	102.689	4.55095	1.31511	1575	0.02871	0.869078	0.985422	0.988577	-0.0165741	0.00637767
g11773	pins	42.928	41.189	42.7336	41.0707	41.59	37.1414	42.2836	39.9341	0.550128	1.40436	2034	0.70803	0.421204	0.9313	1.05883	0.0824772	0.0309103
g11775	dsd	16.389	15.2216	19.5466	16.6714	16.1143	17.7268	17.0524	16.8375	1.29182	0.472834	4251	0.0250367	0.877658	0.98605	1.01276	0.0182921	0.00610121
g11776	dsd	3.66508	4.66769	7.37529	8.59682	6.61093	4.86091	5.23602	6.68955	1.1081	1.07918	4779	1.7144	0.221833	0.854739	0.782716	-0.353439	0.0681665
g11777	Tusp	13.965	12.007	18.1751	15.2408	19.4532	17.7564	14.7157	17.4835	1.8197	1.22366	4212	2.34879	0.158657	0.801134	0.841693	-0.248635	0.0962948
g11778	CG5611	48.7831	43.7021	44.8454	41.8333	36.682	47.8919	45.7769	42.1357	1.53893	3.23954	978	0.887824	0.369895	0.916269	1.08641	0.119574	0.0379771
g11779	CG5844	34.2677	40.346	30.7478	34.6995	33.2508	33.6892	35.1205	33.8799	2.80336	0.42891	1110	0.150413	0.706867	0.966421	1.03662	0.0518864	0.0148335
g1178	#N/A	1.2768	0.831656	1.94733	3.76229	3.42496	1.84482	1.35193	3.01069	0.324251	0.591011	819	6.56495	0.0298212	0.543889	0.449042	-1.15508	0.26449
g11780	Desat1	1376.4	1394.19	1382.04	1352.41	1443.5	1515.47	1384.21	1437.13	5.24923	47.1782	1866	0.304234	0.594242	0.951386	0.96318	-0.0541225	0.021643
g11786	Hph	47.5853	71.066	72.4676	69.4324	65.2149	61.078	63.7063	65.2418	8.07065	2.41176	1107	0.0541355	0.821057	0.979644	0.976465	-0.0343592	0.00893152
g11787	mtd	93.8125	107.818	91.5712	98.2875	82.1757	90.968	97.7338	90.4771	5.08334	4.65755	627	0.892152	0.368782	0.916269	1.08021	0.111305	0.0379771
g11788	#N/A	8.5247	9.25443	6.35634	4.96186	2.67452	6.8429	8.04516	4.82643	0.870287	1.20521	276	3.18893	0.106707	0.751397	1.6669	0.737165	0.124131
g11789	mtd	29.4269	26.6657	34.6585	33.9075	35.5883	31.4489	30.2503	33.6483	2.34377	1.20194	3327	1.67097	0.227314	0.854739	0.899017	-0.15358	0.0681665
g11794	qkr58E-3	12.935	12.4164	33.6417	10.2532	14.2251	16.7223	19.6644	13.7336	6.99026	1.88358	384	1.53134	0.246239	0.872489	1.43185	0.517878	0.0592402
g11796	CG30020	8.37529	9.20328	10.219	8.33105	9.27901	10.1614	9.26585	9.25716	0.533149	0.528498	4089	3.76285e-05	0.995235	0.99887	1.00094	0.00135396	0.000490928
g11797	CG12942	2.85589	4.00662	1.16153	2.10983	1.90228	1.7987	2.67468	1.93694	0.826292	0.0914713	1785	1.21285	0.298449	0.894259	1.38088	0.465587	0.0485368
g11798	CG7712	613.824	640.259	498.874	534.551	578.724	619.474	584.319	577.583	43.3987	24.5217	375	0.0208959	0.888147	0.988253	1.01166	0.0167268	0.00513164
g11799	hebe	236.702	182.387	147.827	175.547	158.625	152.89	188.972	162.354	25.8663	6.80114	1491	1.9187	0.198315	0.84746	1.16395	0.219032	0.0718806
g118	CG8270	11.9646	13.6045	12.742	10.5971	10.7015	10.1927	12.7704	10.4971	0.473598	0.155169	1890	4.58636	0.0598953	0.67178	1.21657	0.282814	0.172773
g11801	dila	28.4499	33.9349	32.2208	28.7184	29.8262	33.3929	31.5352	30.6458	1.62007	1.41026	3648	0.140352	0.71633	0.968149	1.02902	0.0412733	0.0140576
g11802	#N/A	8.2431	11.2498	7.66301	6.68286	7.53686	5.67159	9.05198	6.63044	1.11161	0.539094	333	1.7267	0.220314	0.854739	1.36522	0.449129	0.0681665
g11803	CG1648	966.616	935.923	980.338	1056.01	1059.45	996.736	960.959	1037.4	13.1297	20.3563	681	1.59803	0.236941	0.865214	0.926315	-0.110425	0.0628765
g11804	Amy-p	3.87295	3.78403	5.28513	5.73951	3.28075	4.34424	4.31404	4.45483	0.486222	0.711933	2565	0.0296684	0.866934	0.985422	0.968395	-0.0463329	0.00637767
g11805	#N/A	1.08205	1.12769	1.10021	0.661307	1.09992	0.521148	1.10332	0.760792	0.0132662	0.174325	3624	2.28906	0.163498	0.803031	1.45022	0.536276	0.0952677
g11807	#N/A	0.60822	0.64828	0.87704	2.2448	1.49882	1.03859	0.71118	1.59407	0.0837325	0.351444	2364	9.13708	0.0138944	0.375869	0.446141	-1.16443	0.424964
g11808	dap	6.70318	11.9496	12.053	11.5509	10.5595	13.2536	10.2352	11.788	1.76628	0.786707	741	0.606766	0.455368	0.9313	0.868276	-0.203774	0.0309103
g1181	Pkcdelta	2.54857	2.36236	2.5714	3.78698	3.65348	2.76179	2.49411	3.40075	0.0662025	0.321795	2667	4.18077	0.0702124	0.703211	0.7334	-0.447328	0.152914
g11810	drk	56.5186	51.9412	52.6606	55.4464	48.747	39.4951	53.7068	47.8962	1.42114	4.62435	636	1.2502	0.291559	0.892804	1.12132	0.165194	0.049244
g11811	bbc	41.7719	43.0911	43.2857	45.2827	38.15	41.7291	42.7162	41.7206	0.475501	2.05902	1308	0.10198	0.756522	0.971432	1.02386	0.0340247	0.0125876
g11815	arr	3.74211	3.27268	5.39604	4.48951	4.84723	4.49946	4.13694	4.61207	0.643968	0.117617	4995	0.683754	0.428999	0.9313	0.896981	-0.15685	0.0309103
g11816	#N/A	0.928555	1.76795	0.784359	0.935432	0.484045	1.13525	1.16029	0.851575	0.306669	0.192605	1830	0.910838	0.364035	0.915983	1.36252	0.446278	0.0381128
g11817	CG13016	18.971	21.8623	20.7307	20.2036	19.19	19.7298	20.5213	19.7078	0.841196	0.292784	1254	0.200412	0.664633	0.961499	1.04128	0.0583569	0.0170512
g11818	CG8257	12.1933	12.0722	12.7946	9.68766	8.90577	12.8023	12.3534	10.4653	0.223378	1.19014	1608	2.06585	0.183406	0.830135	1.18042	0.239297	0.0808513
g11819	CG13018	87.1414	67.9725	57.1001	53.5391	46.7811	60.623	70.738	53.6477	8.78172	3.99619	243	4.11748	0.0720177	0.705297	1.31856	0.398968	0.151628
g1182	CG42354	124.477	125.232	129.942	127.89	132.404	129.261	126.55	129.852	1.70974	1.33608	1803	0.193962	0.669696	0.961635	0.974578	-0.0371503	0.0169895
g11820	mars	2.31191	2.60635	2.44112	2.38726	1.55668	1.73446	2.45313	1.8928	0.0852083	0.2525	2940	2.23039	0.168443	0.806827	1.29603	0.374098	0.0932197
g11821	EfTuM	38.5263	34.3945	34.0137	39.6764	34.9177	35.4626	35.6448	36.6856	1.44492	1.50367	4431	0.166547	0.692433	0.964287	0.971631	-0.0415199	0.0157935
g11823	Vmat	157.497	154.579	166.241	125.699	124.541	167.965	159.439	139.402	3.50354	14.2857	1464	2.33628	0.159655	0.801134	1.14374	0.193759	0.0962948
g11829	Vmat	116.402	86.2537	119.354	75.2427	91.9093	117.577	107.337	94.9097	10.5759	12.3126	612	0.989942	0.344934	0.909904	1.13093	0.177516	0.0410044
g1183	CG42353	83.0635	69.1424	76.2412	71.2343	77.1295	75.9172	76.149	74.7603	4.01893	1.79742	4167	0.0728896	0.79307	0.976189	1.01857	0.026552	0.010466
g11830	CG33156	79.4577	53.581	74.6696	87.8414	72.3875	90.5136	69.2361	83.5808	7.94867	5.64958	1446	2.92367	0.120364	0.7673	0.828373	-0.271647	0.115035
g11831	CG6145	10.3595	6.35083	11.1529	18.3554	11.3564	17.6097	9.28773	15.7738	1.48621	2.21917	429	5.63549	0.0407855	0.600374	0.588805	-0.764137	0.221578
g11833	Roe1	43.3779	42.696	46.8109	37.3676	39.4126	49.8623	44.2949	42.2142	1.27331	3.86937	678	0.244731	0.632284	0.955326	1.04929	0.0694141	0.0198482
g11835	CG5973	331.668	305.27	270.241	263.543	283.911	312.15	302.393	286.535	17.7907	14.0928	936	0.502593	0.495747	0.935652	1.05534	0.0777135	0.0288857
g11844	CG10031	60.3466	50.3863	38.6634	68.6567	45.0007	45.7852	49.7988	53.1475	6.26629	7.75791	561	0.175056	0.685152	0.964287	0.936991	-0.0938931	0.0157935
g11845	CG3604	23.3872	47.5787	23.8448	10.9088	34.0137	16.6645	31.6035	20.529	7.98865	6.94405	408	1.98366	0.191542	0.841172	1.53946	0.622425	0.0751151
g11846	#N/A	7.87422	2.05158	12.8102	65.3112	11.2652	7.5849	7.57865	28.0538	3.10925	18.659	249	5.03489	0.0505964	0.645397	0.270147	-1.88818	0.190173
g11847	CG16713	15.2235	8.8902	14.7317	43.9991	24.9021	8.34339	12.9485	25.7482	2.03409	10.3016	249	3.69086	0.085842	0.73092	0.502888	-0.991692	0.13613
g11848	CG34340	1.95823	0.911084	1.53598	1.74023	1.26385	1.91997	1.46843	1.64135	0.304167	0.19575	1869	0.12472	0.731842	0.969427	0.89465	-0.160605	0.013485
g11849	for	32.1149	33.3688	38.4778	44.7557	40.6338	40.6369	34.6538	42.0088	1.94594	1.37344	2031	6.39936	0.0314794	0.546935	0.824918	-0.277677	0.262064
g11850	for	7.23765	7.54292	8.83092	8.90992	9.80955	6.902	7.8705	8.54049	0.488229	0.859421	903	0.293453	0.60075	0.952863	0.921551	-0.117864	0.0209697
g11851	for	37.7124	37.8006	35.46	42.4364	40.9405	41.066	36.991	41.481	0.765914	0.479099	2856	3.32418	0.100503	0.74866	0.891759	-0.165274	0.125715
g11853	l(2)gl	35.4951	32.1969	28.9642	34.5812	37.163	24.9648	32.2187	32.2363	1.88533	3.71137	3480	0.000136077	0.990939	0.997785	0.999455	-0.00078687	0.000963028
g11857	CG3542	11.0044	9.24177	8.04248	9.43707	10.2208	10.2503	9.42955	9.96939	0.860169	0.266296	2340	0.252925	0.626715	0.955326	0.94585	-0.0803173	0.0198482
g11858	CG3605	27.5729	25.1795	28.3132	29.8178	25.284	27.7695	27.0219	27.6237	0.945651	1.31083	2394	0.078255	0.785798	0.975984	0.978211	-0.0317822	0.0105572
g11860	CG42748	4.18518	3.31022	4.37699	4.7959	4.81139	4.96726	3.95746	4.85818	0.328324	0.0547224	1749	1.84811	0.206045	0.854162	0.814597	-0.295842	0.0684598
g11862	Pol32	15.8137	20.6009	20.3743	20.9997	16.2372	21.0914	18.9296	19.4428	1.55933	1.60301	1182	0.0533102	0.822399	0.979644	0.973608	-0.0385877	0.00893152
g11863	CG9171	3.84447	2.44849	3.75262	3.69221	3.76321	3.82666	3.34853	3.76069	0.450798	0.0388323	1530	0.361894	0.56183	0.946615	0.890402	-0.167471	0.0238264
g11867	CG11030	10.4191	12.6477	14.3018	14.7305	11.0993	12.6594	12.4562	12.8297	1.12492	1.0517	1104	0.0533036	0.82241	0.979644	0.970886	-0.0426267	0.00893152
g1187	disco-r	2.25366	2.03555	2.45646	2.71533	2.74904	2.5616	2.24855	2.67533	0.121533	0.0576884	4350	1.93245	0.196856	0.847308	0.840478	-0.250717	0.0719589
g11874	CG13937	10.9658	5.90462	11.239	7.27628	10.734	14.9993	9.36979	11.0032	1.73438	2.23349	894	0.448974	0.51911	0.937681	0.851553	-0.231832	0.0279447
g11886	Lamp1	427.127	454.783	411.557	410.842	459.709	399.036	431.155	423.195	12.6398	18.5721	975	0.0759678	0.788863	0.975985	1.01881	0.0268837	0.0105569
g11887	nrv3	454.815	378.298	459.303	436.408	403.45	445.782	430.805	428.547	26.2857	12.8369	1074	0.00554832	0.9422	0.99208	1.00527	0.00758306	0.00345342
g11888	#N/A	1.00327	0.809086	1.16584	2.12729	0.971275	0.621263	0.992732	1.23994	0.10312	0.455033	2736	0.505059	0.494718	0.935652	0.800627	-0.320797	0.0288857
g1189	Mes2	3.4796	1.87231	2.21509	3.6654	3.50288	2.40452	2.52233	3.19093	0.488756	0.395997	1728	1.05389	0.330568	0.905245	0.790469	-0.33922	0.0432337
g11890	dtr	1.35553	1.3118	2.69355	2.13029	1.92471	1.23111	1.78696	1.76204	0.45347	0.272015	3375	0.00064018	0.980349	0.997177	1.01414	0.0202627	0.00122785
g11891	CG32982	29.4957	24.1798	27.2311	28.7877	27.234	22.9294	26.9689	26.3171	1.54016	1.75219	2331	0.0790574	0.784734	0.975984	1.02477	0.0352968	0.0105572
g119	CG10144	6.52541	6.1985	6.55196	5.96429	6.87115	5.49994	6.42529	6.11179	0.113655	0.402646	3846	0.257895	0.623393	0.954699	1.05129	0.0721653	0.0201336
g11905	#N/A	2.19915	4.47638	3.01867	3.78009	2.63909	2.38314	3.2314	2.93411	0.665929	0.429397	951	0.103603	0.754665	0.971432	1.10132	0.139238	0.0125876
g11907	CG4858	46.6223	54.1102	43.233	50.6225	44.6156	51.6865	47.9885	48.9749	3.21342	2.20116	771	0.0480185	0.831281	0.980094	0.979859	-0.0293532	0.00873246
g11908	Pdi	52.4619	49.7704	50.585	48.4681	45.5978	45.4068	50.9391	46.4909	0.796871	0.990141	16833	2.20559	0.170593	0.809968	1.09568	0.131825	0.091532
g11909	CG32147	23.3349	31.5864	24.6904	25.7851	16.4724	27.6579	26.5372	23.3051	2.55472	3.45888	717	0.756784	0.406226	0.930572	1.13869	0.187371	0.0312499
g11915	PROTEIN	8.11156	11.171	5.37277	6.07036	9.16167	6.02757	8.21843	7.08653	1.67464	1.03764	564	0.328652	0.580048	0.950029	1.15972	0.213782	0.022263
g11916	#N/A	3.41337	4.44668	1.95989	2.62956	2.49458	1.16045	3.27331	2.09486	0.721279	0.468827	651	1.79384	0.212264	0.854739	1.56254	0.643896	0.0681665
g11918	CG15096	46.8868	49.4404	46.6433	54.8899	43.9052	47.6485	47.6569	48.8145	0.894555	3.22417	1419	0.0912791	0.769204	0.972894	0.976284	-0.0346271	0.0119346
g11920	stc	21.3923	23.7726	22.7242	20.2736	21.653	20.9849	22.6297	20.9705	0.688752	0.398257	3825	1.26373	0.28912	0.891882	1.07912	0.10986	0.0496926
g11921	Nup214	7.59151	7.85177	8.7013	9.12862	10.0293	9.53959	8.04819	9.56584	0.335084	0.260344	5682	5.17495	0.048067	0.634416	0.841347	-0.249227	0.197626
g11926	CG15270	23.3414	23.9205	21.6446	22.8246	28.9995	24.2825	22.9688	25.3688	0.682902	1.86347	840	0.964674	0.350868	0.912518	0.905395	-0.14338	0.0397584
g11927	CG15270	11.7111	10.2109	15.583	13.6464	16.1954	15.1224	12.5016	14.9881	1.60038	0.738899	2835	2.49682	0.147441	0.795948	0.834104	-0.261701	0.0991152
g11929	CG15270	4.15273	4.46527	5.62988	4.6616	7.44497	4.47635	4.74929	5.52764	0.449442	0.960156	1983	0.829971	0.385282	0.924346	0.85919	-0.218951	0.0341653
g11946	Ca-alpha1D	16.4436	14.8582	14.6772	15.5602	18.4612	17.2859	15.3263	17.1024	0.561086	0.842433	7965	2.29938	0.162648	0.802465	0.89615	-0.158188	0.0955737
g11948	GI:332020559	7.66078	7.17303	7.01039	5.01639	7.03018	6.57219	7.2814	6.20625	0.195413	0.609446	546	0.663948	0.435535	0.9313	1.17324	0.230494	0.0309103
g11949	PIP4K	107.803	112.266	94.3073	91.2702	94.3115	99.7684	104.792	95.1167	5.39833	2.48605	1221	1.84655	0.206219	0.854162	1.10172	0.139757	0.0684598
g1195	CG9775	163.603	168.558	169.173	147.914	154.466	155.406	167.111	152.595	1.76324	2.3564	1383	2.37307	0.156743	0.800285	1.09513	0.131097	0.0967551
g11952	CG31998	15.3304	15.2412	22.6431	16.775	17.9986	16.3216	17.7383	17.0317	2.45257	0.500832	1296	0.0956132	0.763974	0.971432	1.04148	0.058642	0.0125876
g11954	CG31998	29.6029	24.4707	32.5935	25.6679	27.8696	24.2504	28.889	25.9293	2.37184	1.05293	3528	1.54904	0.243722	0.867399	1.11415	0.155937	0.061781
g1196	GI:906474665	24.0889	29.8379	23.7704	21.2041	15.9082	24.9156	25.8991	20.6759	1.97154	2.61359	993	3.09664	0.111222	0.754013	1.25262	0.324946	0.122621
g11962	PlexA	22.9897	19.163	24.5081	20.2221	25.4315	22.435	22.2203	22.6962	1.59024	1.50947	6078	0.058524	0.814094	0.9793	0.979029	-0.0305758	0.00908415
g11963	MED26	12.8066	12.9068	14.5269	13.2332	15.7679	14.4779	13.4134	14.493	0.55747	0.731749	4644	1.00277	0.341978	0.909904	0.925508	-0.111683	0.0410044
g1197	sll	10.0689	13.3554	10.9451	11.0287	10.2351	12.829	11.4565	11.3643	0.982592	0.767359	1428	0.00405212	0.950591	0.992827	1.00811	0.0116591	0.00312637
g11970	DNA-ligI	22.5804	17.8153	18.6262	19.9923	12.213	17.0024	19.674	16.4026	1.47195	2.26563	411	1.16651	0.307328	0.895781	1.19945	0.262368	0.0477981
g11972	DNA-ligI	10.3372	6.41859	6.71894	8.85653	7.63811	11.5859	7.8249	9.36018	1.25912	1.16712	1353	0.935594	0.357889	0.915412	0.835978	-0.258463	0.0383833
g11973	GI:906466229	16.9926	6.81126	11.6957	13.1241	19.1924	13.85	11.8332	15.3888	2.93989	1.91328	300	0.995939	0.343548	0.909904	0.768944	-0.379049	0.0410044
g1198	Zip88E	19.5055	23.5952	18.5449	19.4075	18.5973	21.4119	20.5485	19.8056	1.54837	0.836533	1032	0.123369	0.733234	0.969427	1.03751	0.0531304	0.013485
g11982	CG5045	126.716	133.846	129.307	118.608	115.184	130.583	129.956	121.458	2.0835	4.66802	687	0.990781	0.344739	0.909904	1.06997	0.0975658	0.0410044
g11988	CG5168	149.929	156.649	139.173	143.401	138.393	157.662	148.584	146.485	5.08943	5.7721	1374	0.0463062	0.834265	0.980293	1.01433	0.020521	0.00864401
g1199	Cp190	27.3111	27.7183	30.8046	27.7405	25.2513	28.6324	28.6113	27.2081	1.10292	1.01172	4116	0.519993	0.488572	0.934228	1.05158	0.0725525	0.0295473
g120	CG34015	102.296	86.3747	73.9647	93.4484	82.732	107.662	87.5453	94.614	8.19956	7.22012	414	0.463539	0.512565	0.936095	0.925289	-0.112024	0.02868
g1200	l(3)neo43	82.9918	62.1663	52.6558	73.3646	56.7101	62.9546	65.938	64.3431	8.95798	4.85761	315	0.0479173	0.831456	0.980094	1.02479	0.0353231	0.00873246
g12007	Cyp12a4	4.88292	5.05625	5.95783	5.41099	6.22211	7.59797	5.299	6.41036	0.333192	0.638305	1044	1.22465	0.296248	0.894259	0.826631	-0.274685	0.0485368
g12008	Cyp12a5	4.04755	6.5135	6.00374	5.50866	8.33633	5.84825	5.5216	6.56441	0.751571	0.891367	1647	1.06178	0.328857	0.904378	0.841141	-0.24958	0.04365
g1201	MRG15	22.9319	22.2106	22.8707	27.1597	22.1845	26.3632	22.6711	25.2358	0.230901	1.54287	1311	1.40768	0.264861	0.882195	0.898371	-0.154617	0.0544352
g12010	Cyp12a4	8.22828	7.86072	7.93607	11.3918	11.8603	10.9831	8.00836	11.4117	0.112091	0.253414	1668	12.6612	0.00582264	0.237955	0.701767	-0.510936	0.623506
g12011	Cyp12a5	3.11776	7.61545	5.61103	7.04335	11.0043	7.77079	5.44808	8.60615	1.30093	1.21733	1677	4.6138	0.0592681	0.668765	0.633045	-0.65962	0.174726
g12013	JhI-26	51.2168	56.7605	55.0872	38.9416	29.3348	40.1577	54.3548	36.1447	1.6417	3.42299	1077	17.9556	0.00202672	0.126725	1.50381	0.588624	0.897138
g12015	CG30100	5.60558	9.29412	6.52868	5.00538	2.87785	4.04971	7.1428	3.97765	1.10818	0.615222	513	5.42739	0.0438927	0.612531	1.79573	0.844573	0.212872
g12016	CG7747	6.58142	6.40319	5.48902	8.1828	5.92793	6.25935	6.15788	6.79003	0.338365	0.702926	1569	0.443155	0.521768	0.938647	0.9069	-0.140985	0.0274978
g1202	CG4338	12.6292	16.658	14.6389	11.5777	13.016	13.0015	14.642	12.5317	1.16301	0.477048	828	1.35928	0.272686	0.885541	1.16839	0.224527	0.0527915
g1203	CG10268	26.0502	25.5272	22.7838	26.5683	20.049	22.9834	24.7871	23.2002	1.01296	1.88506	567	0.31489	0.587957	0.950404	1.0684	0.0954471	0.0220919
g12032	#N/A	2.069	2.06114	2.67296	3.98473	2.47431	2.11021	2.2677	2.85642	0.202643	0.573865	1074	0.892279	0.368749	0.916269	0.793895	-0.332979	0.0379771
g12037	Efa6	4.8049	2.88664	5.06577	5.46787	5.92748	4.68453	4.25244	5.35996	0.687038	0.362844	5604	2.5158	0.146078	0.795948	0.793371	-0.333932	0.0991152
g12038	CG31156	2.05432	2.73845	3.49751	3.00323	2.75195	3.10631	2.76342	2.95383	0.4168	0.105238	2736	0.164233	0.694451	0.964287	0.935539	-0.0961296	0.0157935
g12039	EF-G2	10.5537	10.5994	10.0713	9.03408	11.254	10.9894	10.4081	10.4258	0.16892	0.70005	2217	0.000441906	0.983673	0.997177	0.998303	-0.0024508	0.00122785
g1204	Tm1	14.4388	13.1751	16.8411	21.8249	17.0982	15.9914	14.8183	18.3049	1.07519	1.78881	2055	3.70369	0.0853797	0.730481	0.80953	-0.304844	0.136391
g12040	CG31161	6.31346	5.83851	5.51593	5.35907	5.19403	6.47566	5.8893	5.67625	0.231624	0.402531	3354	0.146398	0.710598	0.966862	1.03753	0.0531572	0.0146355
g12041	Vha26	558.549	530.098	534.9	469.06	470.65	469.525	541.182	469.745	8.79331	0.472172	681	5.89861	0.037237	0.579351	1.15208	0.204237	0.237058
g12042	kra	252.566	249.451	222.577	249.289	243.846	252.414	241.531	248.516	9.51962	2.50341	1269	0.200865	0.664281	0.961256	0.971893	-0.0411308	0.0171608
g12044	mRpS18A	53.6254	66.2206	42.2571	43.1618	38.4857	52.4622	54.0344	44.7032	6.92069	4.10762	468	2.03007	0.186891	0.834588	1.20873	0.273498	0.0785278
g12045	CG7372	13.6742	15.0476	12.4356	13.4589	12.5666	13.1309	13.7191	13.0521	0.754363	0.260579	1539	0.264781	0.618857	0.953756	1.0511	0.0719039	0.0205628
g12049	CG12814	2.77268	7.74007	1.77207	2.07496	2.9825	4.38775	4.09494	3.1484	1.84531	0.672778	990	0.46037	0.513976	0.936095	1.30064	0.379222	0.02868
g1205	Tm1	78.3454	80.2109	98.8367	100.192	80.4015	76.5505	85.7976	85.7148	6.54171	7.32363	639	1.38787e-05	0.997106	0.999354	1.00097	0.00139439	0.00028056
g12050	mei-P26	5.80711	5.88896	7.34002	6.19341	6.12686	6.88331	6.34536	6.40119	0.497892	0.241822	3759	0.007064	0.9348	0.991076	0.991278	-0.0126384	0.00389304
g12051	APC4	18.4986	17.2782	16.0409	18.284	16.8856	16.8944	17.2726	17.3547	0.709488	0.46469	2247	0.00245559	0.961526	0.993333	0.995271	-0.00683799	0.00290505
g12052	CG7556	53.4885	58.1961	52.3347	52.8428	45.4773	52.2989	54.6731	50.2064	1.7927	2.36972	1542	1.3465	0.274807	0.885541	1.08897	0.122961	0.0527915
g12053	CG15760	5.63414	4.96305	6.678	6.81645	7.51502	5.50466	5.7584	6.61204	0.498948	0.589273	2436	1.17745	0.305197	0.895781	0.870896	-0.199428	0.0477981
g12054	GstT4	71.6986	62.9874	75.1448	92.6947	54.4023	93.2366	69.9436	80.1112	3.61758	12.8554	711	0.942906	0.356104	0.914519	0.873081	-0.195812	0.0388073
g12055	nod	27.7268	26.3581	27.4301	22.8526	26.3589	25.5222	27.1717	24.9112	0.41571	1.05726	1221	1.07266	0.326519	0.904374	1.09074	0.125308	0.0436519
g12056	#N/A	2.5751	1.07348	0.502715	3.23753	1.27973	2.08361	1.38377	2.20029	0.618034	0.568171	1269	1.12593	0.315418	0.902189	0.628903	-0.66909	0.0447023
g12057	nod	22.6621	18.6273	22.5486	20.316	20.4158	22.0244	21.2794	20.9187	1.32644	0.55358	969	0.0375172	0.85058	0.98363	1.01724	0.0246601	0.00716804
g12058	CG16721	199.4	268.333	209.313	234.511	257.635	216.885	225.682	236.344	21.5165	11.7993	1530	0.269325	0.615906	0.953756	0.954888	-0.0665971	0.0205628
g12059	eas	224.528	236.557	243.685	232.204	232.687	261.462	234.923	242.117	5.5904	9.67327	1038	0.2146	0.653834	0.957329	0.970286	-0.0435173	0.018939
g1206	Tm1	121.619	137.212	152.09	192.024	160.471	130.289	136.974	160.928	8.79701	17.8229	345	2.24912	0.166843	0.805071	0.851149	-0.232516	0.0941656
g12060	caz	186.093	177.153	168.86	178.092	195.291	193.668	177.368	189.017	4.97588	5.48274	1140	0.998059	0.343059	0.909904	0.938372	-0.0917675	0.0410044
g12061	dome	7.8974	9.10103	8.85349	10.4752	17.0391	9.65532	8.61731	12.3899	0.366979	2.33661	3873	6.52183	0.0302424	0.544348	0.695512	-0.523853	0.264124
g12062	CG14870	14.1492	16.6771	12.6055	9.41219	11.9223	14.2784	14.4773	11.871	1.18676	1.40498	582	1.41825	0.263194	0.879647	1.21955	0.286351	0.0556918
g12063	nonA	103.456	103.279	112.32	112.578	120.993	121.933	106.351	118.502	2.98472	2.97404	1995	2.98047	0.117259	0.762251	0.897469	-0.156066	0.117902
g12064	dome	6.81976	7.67276	10.2962	8.84113	8.8697	8.36078	8.26292	8.69053	1.04605	0.165085	3795	0.212953	0.655065	0.957329	0.950795	-0.0727939	0.018939
g1207	#N/A	5.34803	3.07367	2.30305	1.44198	3.02019	3.18182	3.57492	2.548	0.914038	0.554972	831	1.31611	0.279942	0.889613	1.40303	0.488546	0.0507988
g12078	tth	13.8151	17.8434	19.1614	17.0102	17.4707	18.2551	16.94	17.5787	1.6081	0.363427	1107	0.123196	0.733413	0.969427	0.963667	-0.0533931	0.013485
g1208	GI:1132384575	6.83773	2.90017	2.32827	4.58157	3.23286	4.36547	4.02206	4.05997	1.41748	0.418233	822	0.00307964	0.956918	0.992827	0.990663	-0.0135333	0.00312637
g12080	CG1718	35.2051	25.4287	43.3803	31.0414	35.8258	25.6855	34.6714	30.8509	5.18905	2.9288	375	0.49902	0.497244	0.935652	1.12384	0.168433	0.0288857
g12081	CG1718	60.8324	57.4113	52.8913	49.5017	58.4893	46.0331	57.045	51.3413	2.29973	3.71159	2355	1.69433	0.224343	0.854739	1.11109	0.151979	0.0681665
g12082	CG1718	87.9612	97.6525	66.3098	68.5657	77.1241	65.8316	83.9745	70.5071	9.26485	3.40132	2232	3.04651	0.113777	0.756795	1.19101	0.252182	0.121022
g12086	CG32521	301.522	279.62	250.222	261.968	262.041	198.899	277.121	240.969	14.8618	21.0351	1995	2.40763	0.15407	0.799876	1.15003	0.201671	0.0969772
g1209	Tm2	54.7309	51.184	102.221	154.366	77.184	81.2888	69.3785	104.28	16.4529	25.0712	855	3.39155	0.0975846	0.745909	0.665312	-0.587897	0.127314
g12091	unc	1.61894	2.06318	1.97533	1.47493	1.39127	2.23748	1.88582	1.70123	0.135827	0.269213	3714	0.330127	0.579213	0.950029	1.1085	0.148614	0.022263
g12092	#N/A	0.594822	0.968609	1.08864	1.75274	1.67956	0.859449	0.884025	1.43058	0.148696	0.286348	1758	2.99357	0.116558	0.761417	0.617947	-0.694445	0.118378
g12093	Cp110	12.3546	13.8951	14.3206	12.9979	14.2331	13.0908	13.5234	13.4406	0.597173	0.397167	3174	0.00343484	0.954505	0.992827	1.00616	0.00886436	0.00312637
g12094	CG2990	1.95654	2.89194	2.80042	2.56234	2.37982	2.39206	2.54964	2.44474	0.297722	0.058907	3474	0.0571777	0.816199	0.979644	1.04291	0.0606103	0.00893152
g12098	Yp2	5.33313	55.974	16.2065	0.131781	0.113652	0	25.8379	0.0818111	15.3915	0.041239	1299	37.571	0.000150795	0.0253968	315.823	8.30297	1.59522
g12099	#N/A	1.68725	25.7297	7.62919	0	0	0	11.682	0	7.23024	0	1317	23.7381	0.00160546	0.114195	#DIV/0!	#DIV/0!	0.942351
g121	CG34015	101.508	131.009	104.887	119.675	109.861	100.047	112.468	109.861	9.32176	5.66607	555	0.0580521	0.814829	0.979445	1.02373	0.0338414	0.00901975
g12101	Yp1	6.34323	100.923	34.6379	0	0	0	47.3012	0	28.0273	0	1257	30.749	0.000747626	0.0703608	#DIV/0!	#DIV/0!	1.15267
g12102	Yp3	18.908	13.253	12.0367	0	0.232129	0	14.7326	0.0773762	2.11704	0.0773762	1272	178.507	2.21323e-07	0.000770352	190.402	7.57291	3.11331
g12103	Rtc1	3.53584	6.53786	2.92253	4.48126	4.76653	5.60329	4.33208	4.95036	1.11701	0.336692	1146	0.357557	0.56414	0.94737	0.875103	-0.192476	0.0234802
g12104	CG12576	58.8529	56.6193	71.9408	69.9783	64.2684	64.0509	62.471	66.0992	4.7786	1.94055	1206	0.469458	0.50995	0.936095	0.94511	-0.0814455	0.02868
g12105	CG5466	1.92956	1.05412	2.96189	1.71184	2.88237	2.33832	1.98186	2.31084	0.551345	0.338183	2100	0.32712	0.580917	0.950029	0.857634	-0.221566	0.022263
g12106	CG7275	42.6914	50.6518	45.8911	40.813	48.8802	53.3562	46.4114	47.6831	2.31262	3.67005	1338	0.0948879	0.76484	0.971432	0.97333	-0.0389987	0.0125876
g1211	CG4203	7.28104	8.88294	7.1917	6.65968	5.74349	9.51834	7.78523	7.30717	0.549464	1.13678	2262	0.213846	0.654397	0.957329	1.06542	0.0914261	0.018939
g12118	CG32700	11.4348	12.5849	13.2304	13.4262	24.717	10.8248	12.4167	16.3227	0.525111	4.26381	663	1.81258	0.210088	0.854162	0.760705	-0.394592	0.0684598
g12119	GI:880845526	164.349	182.088	178.412	155.435	158.263	165.193	174.949	159.631	5.4056	2.89859	750	2.00434	0.18945	0.839305	1.09597	0.132202	0.0760804
g1212	CG6654	6.92662	7.20422	6.7475	6.58401	5.48895	7.02186	6.95945	6.36494	0.13286	0.45587	2340	0.682164	0.429518	0.9313	1.0934	0.128826	0.0309103
g12120	Gclc	153.096	167.735	208.186	165.321	182.958	179.844	176.339	176.041	16.4747	5.43478	2073	0.000301903	0.986504	0.997338	1.00169	0.00244205	0.00115769
g12121	CG10347	11.4895	13.8985	12.1071	15.9264	14.0724	15.9543	12.4984	15.3177	0.722419	0.622693	1752	4.50871	0.0617156	0.677639	0.815946	-0.293454	0.169002
g12124	#N/A	1.00919	0.685928	1.76672	1.2642	1.09028	1.33137	1.15395	1.22862	0.320282	0.0718343	2979	0.0513707	0.825598	0.979644	0.939224	-0.090459	0.00893152
g12127	Spase25	127.777	125.579	93.929	99.6357	91.0281	102.424	115.762	97.6958	10.9348	3.42963	579	3.22661	0.104931	0.751397	1.18492	0.24479	0.124131
g12129	Tom40	73.8139	73.9556	66.7654	71.4946	73.5274	72.2127	71.5116	72.4115	2.37346	0.595196	1020	0.0337143	0.858256	0.983714	0.987572	-0.0180421	0.00713106
g1213	CG3281	1.80519	1.92409	1.80211	2.36413	1.01944	1.77838	1.84379	1.72065	0.0401558	0.389248	1593	0.0943798	0.765448	0.971432	1.07157	0.099724	0.0125876
g12134	Mco1	18.0495	11.4833	8.91157	6.70664	3.50832	6.73214	12.8148	5.64903	2.72061	1.07038	3114	15.4099	0.00326581	0.173988	2.2685	1.18174	0.759482
g12146	CG10932	37.6495	34.784	41.0303	36.1389	37.0977	36.32	37.8213	36.5189	1.80518	0.294111	1170	0.200268	0.664745	0.961512	1.03566	0.050556	0.0170452
g12147	Rpt4	143.663	165.563	125.072	147.181	174.161	131.935	144.766	151.092	11.702	12.3453	1191	0.210202	0.657134	0.957867	0.958129	-0.0617089	0.0186948
g12148	wuho	19.8463	24.2198	18.6485	18.6719	20.0967	21.5892	20.9049	20.1193	1.69315	0.84221	1146	0.131484	0.725001	0.969427	1.03905	0.0552613	0.013485
g12149	CG9203	12.464	14.7105	14.4929	14.5793	14.4385	12.7756	13.8891	13.9311	0.715339	0.579175	2454	0.0033217	0.955259	0.992827	0.996985	-0.00435645	0.00312637
g12150	CG6308	20.7479	26.4282	24.4715	30.4931	26.5585	22.9834	23.8825	26.6783	1.66597	2.16869	567	0.834442	0.384058	0.923189	0.895203	-0.159713	0.0347095
g12151	CG6340	88.3886	99.6559	75.9894	71.3267	84.0536	93.3507	88.0113	82.9103	6.83452	6.38342	1572	0.407449	0.538663	0.942088	1.06152	0.0861367	0.0259085
g12152	Gmap	172.424	163.242	174.486	129.137	148.925	148.092	170.051	142.051	3.45597	6.46175	4572	7.13038	0.0249141	0.501259	1.19711	0.259553	0.299938
g12155	Prm	30.0572	30.7275	52.9623	84.4122	39.221	28.5189	37.9157	50.7174	7.5258	17.1283	1596	1.29198	0.284119	0.891232	0.747587	-0.419686	0.0500092
g12156	Prm	4.72971	2.61397	7.8694	9.3851	8.25584	5.17719	5.07103	7.60604	1.52668	1.25742	912	2.21349	0.169904	0.808715	0.66671	-0.584868	0.0922044
g12157	Prm	56.1016	45.0789	82.6187	152.063	76.6085	44.6829	61.2664	91.1182	11.1403	31.8357	1137	2.21883	0.169441	0.808715	0.672384	-0.572644	0.0922044
g12158	nudE	62.6266	61.4151	69.7526	72.3991	64.3446	63.6717	64.5981	66.8051	2.60086	2.80372	1317	0.212009	0.655773	0.957329	0.966964	-0.0484659	0.018939
g12159	CG6707	172.872	156.602	156.427	175.084	180.382	167.351	161.967	174.272	5.45286	3.78372	834	1.26864	0.288242	0.891882	0.92939	-0.105644	0.0496926
g1216	CG42261	1.81312	1.09015	1.93998	1.68042	2.26838	1.28972	1.61442	1.74618	0.264678	0.28442	4686	0.154017	0.703567	0.966085	0.924543	-0.113187	0.0149846
g12161	Taf2	5.79012	4.9029	5.78425	7.34594	5.31351	5.49023	5.49243	6.04989	0.294767	0.650029	3612	0.650032	0.440227	0.9313	0.907855	-0.139466	0.0309103
g12162	#N/A	0.84093	1.3009	1.09018	2.06495	1.18724	0.835345	1.07734	1.36251	0.132938	0.365614	2487	0.802515	0.392936	0.926331	0.790699	-0.3388	0.0332337
g12165	CG8108	67.2057	63.9359	61.0863	64.4363	58.9142	60.4602	64.076	61.2702	1.76791	1.64473	3180	0.508504	0.493288	0.935652	1.04579	0.0645968	0.0288857
g12168	Pka-R1	15.6408	10.0261	8.17879	15.1188	12.7585	11.2996	11.2819	13.059	2.24373	1.11272	1053	0.626583	0.448326	0.9313	0.863919	-0.211032	0.0309103
g12169	CG3288	547.497	490.735	394.919	340.738	319.451	356.863	477.717	339.017	44.5238	10.834	525	15.2699	0.00335769	0.175305	1.40912	0.494796	0.756206
g1217	stai	237.361	224.445	252.607	227.313	228.044	197.505	238.138	217.621	8.13891	10.0602	918	1.69065	0.224808	0.854739	1.09428	0.129979	0.0681665
g12170	CSN3	11.8291	15.9238	12.3885	12.2643	13.4719	12.8188	13.3805	12.8517	1.28186	0.348972	1326	0.104101	0.754097	0.971432	1.04115	0.0581717	0.0125876
g12172	CG31705	45.6425	65.7571	33.0157	42.0149	66.3005	27.486	48.1384	45.2671	9.53368	11.3222	2082	0.0690375	0.798471	0.976761	1.06343	0.0887256	0.0102117
g12179	Hydr2	444.447	394.034	416.213	435.888	445.68	449.85	418.231	443.806	14.5878	4.13793	2019	0.863033	0.37637	0.920437	0.942375	-0.0856275	0.0360061
g1218	CG16972	6.21744	6.26454	7.58612	6.04329	7.76298	6.98326	6.68937	6.92984	0.448584	0.497149	5382	0.137727	0.718863	0.968485	0.965299	-0.0509529	0.0139071
g12180	CG31917	93.2859	98.2393	84.855	70.9609	81.3878	94.0284	92.1267	82.1257	3.90697	6.66922	468	1.50311	0.250327	0.87395	1.12178	0.165786	0.0585134
g12181	GI:906462185	10.2642	16.6461	14.8241	14.2653	13.7224	18.4627	13.9115	15.4835	1.89795	1.49783	624	0.411949	0.536477	0.941321	0.898473	-0.154453	0.0262622
g12182	Fas3	12.6751	16.1681	8.37706	10.7206	7.158	11.8278	12.4068	9.90216	2.25309	1.40881	495	1.06252	0.328699	0.904374	1.25294	0.325313	0.0436519
g12183	Fas3	8.15609	12.0232	7.33271	4.77854	7.75744	7.44291	9.17065	6.65963	1.44592	0.944918	609	2.04926	0.185011	0.833786	1.37705	0.461582	0.0789452
g12184	Fas3	32.8427	37.5134	25.4903	23.6626	23.7022	22.8432	31.9488	23.4026	3.49945	0.279979	1389	8.67094	0.0158056	0.404506	1.36518	0.44909	0.393075
g1219	CG9987	27.5862	28.884	29.3598	34.2143	29.7015	29.5527	28.61	31.1562	0.530012	1.52969	1521	1.18394	0.303943	0.895781	0.918277	-0.122998	0.0477981
g12190	CG5023	19.735	14.0232	32.5227	28.5307	16.7897	11.1096	22.0936	18.81	5.46902	5.12947	510	0.356601	0.564652	0.94762	1.17457	0.232129	0.0233657
g12192	Nlg4	6.1469	4.20012	7.27946	4.97215	7.79348	6.44349	5.87549	6.40304	0.899228	0.814699	4338	0.302594	0.595221	0.951386	0.91761	-0.124047	0.021643
g12193	GI:906460477	6.52173	7.23064	8.97323	7.08724	8.61981	7.61872	7.5752	7.77525	0.728356	0.449283	942	0.0357664	0.854061	0.98363	0.97427	-0.0376064	0.00716804
g12194	SelR	91.9399	88.7664	107.261	105.827	94.3035	106.773	95.9891	102.301	5.70993	4.00828	681	0.628204	0.447758	0.9313	0.938297	-0.0918835	0.0309103
g12195	Tim9b	45.5878	57.2861	44.794	33.8142	52.4009	45.4672	49.2226	43.8941	4.03822	5.42287	324	0.615171	0.452359	0.9313	1.1214	0.165295	0.0309103
g12196	CG12788	31.1438	40.172	28.2658	28.1289	30.3238	32.5857	33.1939	30.3461	3.58663	1.28662	852	0.637894	0.444388	0.9313	1.09384	0.129405	0.0309103
g12197	Tsp86D	12.323	10.8934	14.6778	12.4882	10.1074	12.0822	12.6314	11.5592	1.10327	0.735343	891	0.433593	0.526193	0.939778	1.09275	0.127967	0.0269747
g12198	Seipin	12.0114	17.7952	15.5176	17.2726	12.9013	13.4417	15.1081	14.5385	1.68215	1.37592	1110	0.0654462	0.803654	0.977738	1.03917	0.055435	0.00977765
g12199	Fdh	146.65	153.104	135.703	163.526	167.189	169.812	145.152	166.842	5.07862	1.82286	1140	4.88226	0.0535442	0.656964	0.869998	-0.200916	0.182458
g122	CG14321	24.7117	27.1095	24.9941	22.1432	27.1764	20.6717	25.6051	23.3304	0.756593	1.96933	402	0.421111	0.532077	0.939972	1.0975	0.13422	0.0268849
g1220	CG9987	60.5005	68.6276	76.9645	60.6629	55.9086	55.8769	68.6975	57.4828	4.75288	1.59006	1521	5.04097	0.0504832	0.645397	1.1951	0.257128	0.190173
g12200	mor	44.9689	42.4842	40.2981	48.7966	48.2296	47.2296	42.5837	48.0853	1.34925	0.458072	3459	3.74441	0.0839332	0.727056	0.885588	-0.175293	0.138432
g12201	Hel89B	26.9959	27.444	26.9921	26.56	30.3638	28.2971	27.144	28.407	0.150008	1.09945	5820	0.50954	0.49286	0.935228	0.955539	-0.0656138	0.0290827
g12202	CG4367	12.1512	12.6637	9.10746	11.8215	22.3509	10.2834	11.3074	14.8186	1.1099	3.79224	753	1.68418	0.225628	0.854739	0.763057	-0.390137	0.0681665
g12204	cic	18.6988	13.1692	20.5572	18.0318	20.2304	18.7367	17.475	18.9996	2.21877	0.64817	9465	0.608206	0.45485	0.9313	0.919756	-0.120677	0.0309103
g12205	CG6574	37.3463	42.4437	34.1757	37.8286	35.5903	39.7682	37.9885	37.729	2.40828	1.2071	1344	0.00715272	0.934393	0.991076	1.00688	0.00988879	0.00389304
g12206	shu	27.92	25.2968	26.1685	23.5331	22.1505	28.0574	26.4618	24.5803	0.77132	1.78375	1353	0.691392	0.426521	0.9313	1.07654	0.106406	0.0309103
g12207	Nf-YC	14.8185	16.7112	13.7628	14.6757	12.3236	13.9544	15.0975	13.6512	0.862497	0.695695	1773	1.08419	0.324069	0.904374	1.10594	0.145276	0.0436519
g12208	CG6236	10.0808	8.99002	10.9791	10.7212	8.78772	10.4599	10.0166	9.98958	0.575104	0.605644	1932	0.00230019	0.962762	0.993436	1.00271	0.00390413	0.0028601
g12209	eIF-2gamma	56.3054	57.9812	54.7211	62.695	61.4299	58.4007	56.3359	60.8419	0.941209	1.27403	3069	1.60893	0.235467	0.863022	0.92594	-0.11101	0.0639782
g1221	Chd1	29.4034	25.9094	31.5546	31.591	33.2336	29.9481	28.9558	31.5909	1.64492	0.948428	6237	1.47282	0.254817	0.87395	0.916588	-0.125655	0.0585134
g12210	Set	213.999	234.901	192.611	217.272	216.53	220.099	213.837	217.967	12.2085	1.08744	780	0.0762916	0.788427	0.975985	0.981052	-0.0275984	0.0105569
g12211	Oscp	853.818	715.783	744.27	790.904	747.632	815.686	771.29	784.741	42.0752	19.8857	624	0.0598957	0.811975	0.978968	0.98286	-0.0249427	0.00923142
g12212	CG14329	5.78758	4.26771	2.39829	2.28818	9.25024	5.8379	4.15119	5.7921	0.980137	2.0099	1197	0.991591	0.344552	0.909904	0.716699	-0.480561	0.0410044
g1222	Bem46	6.26089	6.32522	8.41864	6.52608	6.78278	7.01547	7.00158	6.77478	0.708771	0.141332	1023	0.040498	0.844842	0.982963	1.03348	0.0475069	0.00746263
g12220	Btk29A	18.902	17.1116	25.0175	15.9436	15.9213	18.0532	20.3437	16.6394	2.39336	0.706935	408	1.56448	0.241557	0.866645	1.22262	0.289982	0.0621588
g12221	Btk29A	26.3375	25.8387	38.2186	22.2852	26.6867	22.5509	30.1316	23.8409	4.04604	1.42495	1206	3.58407	0.0898151	0.735162	1.26386	0.337837	0.133617
g12222	CG8086	47.6112	45.5312	56.2023	73.3772	74.9198	67.236	49.7816	71.8443	3.26603	2.34681	1941	22.7357	0.000928677	0.0808104	0.692909	-0.529262	1.09253
g12223	CG8086	61.4871	69.1409	78.1908	92.2232	95.9004	87.8664	69.6063	91.9966	4.82755	2.32197	2517	13.6971	0.00464178	0.209825	0.756618	-0.402364	0.678143
g12224	CG8086	138.05	163.112	125.351	183.197	195.291	190.852	142.171	189.78	11.0937	3.53211	285	11.0511	0.00848527	0.294755	0.749135	-0.416702	0.530539
g12229	CG14277	32.8691	43.4832	26.4256	12.6803	17.5549	18.0396	34.2593	16.0916	4.97292	1.71138	513	20.9811	0.00121814	0.095668	2.12902	1.09019	1.01923
g1223	okr	3.66041	3.53792	4.17805	4.4845	2.40055	4.94766	3.79213	3.94423	0.196177	0.783337	1107	0.0164507	0.900674	0.988253	0.961436	-0.0567379	0.00513164
g12234	Pvr	48.4891	44.2693	57.9207	47.0089	59.9569	52.4024	50.2264	53.1228	4.0354	3.75507	5262	0.388882	0.547874	0.943958	0.945478	-0.0808848	0.0250472
g12235	mRpL28	68.149	67.3121	60.6594	70.5952	71.2932	57.7084	65.3735	66.5323	2.36942	4.41652	936	0.0488905	0.829783	0.97987	0.982583	-0.0253483	0.00883138
g12236	Gmd	21.4395	20.4218	24.3308	19.9262	17.8358	20.4852	22.064	19.4158	1.17085	0.806281	1134	1.81879	0.209374	0.854162	1.1364	0.184469	0.0684598
g12237	atilla	1076.95	1271.83	1118.24	1140.05	1149.85	1348.1	1155.67	1212.66	59.2887	67.7761	435	0.403154	0.540767	0.942088	0.953002	-0.0694493	0.0259085
g12238	crok	60.1963	70.5772	44.0686	40.919	47.9162	43.4884	58.2807	44.1079	7.71208	2.04353	456	4.69606	0.0574365	0.664914	1.32132	0.401982	0.177235
g12239	CG6583	33.7952	50.5751	53.8437	34.3831	36.2775	36.7235	46.0713	35.7947	6.21016	0.717446	468	3.48407	0.0937485	0.739507	1.2871	0.364122	0.131057
g1224	okr	4.0666	2.42178	2.97708	4.10842	1.83722	6.88304	3.15515	4.27623	0.483093	1.45902	1125	0.770285	0.402229	0.929838	0.737836	-0.438629	0.0315928
g12248	pgant2	3.36683	2.40802	5.31621	3.97701	3.35531	4.0062	3.69702	3.77951	0.855603	0.212265	1980	0.00840849	0.928883	0.991076	0.978175	-0.0318354	0.00389304
g1225	Edem2	19.3647	14.8102	16.5261	17.5957	17.2639	17.6053	16.9003	17.4883	1.32804	0.112244	2403	0.130981	0.725503	0.969427	0.966379	-0.0493384	0.013485
g12255	#N/A	1.59162	2.72139	0.970998	1.43305	1.57296	3.16211	1.76134	2.05604	0.512372	0.554506	1314	0.20626	0.660127	0.959901	0.856666	-0.223195	0.0177737
g12256	#N/A	0.721369	1.31564	0.762812	1.13367	1.41224	0.76435	0.933274	1.10342	0.191557	0.187641	2718	0.508055	0.493474	0.935652	0.8458	-0.241611	0.0288857
g12258	Nipped-B	15.5118	14.3301	19.0838	17.5573	20.3834	17.3218	16.3086	18.4208	1.42895	0.983607	3042	1.67677	0.226572	0.854739	0.885333	-0.175708	0.0681665
g1226	gammaTub23C	19.2055	18.9202	17.9539	17.5188	14.0295	13.8058	18.6932	15.1181	0.378716	1.20212	1368	4.52205	0.061398	0.675292	1.23648	0.306238	0.170509
g12261	Nipped-B	30.4173	29.1452	31.883	25.4546	34.1561	32.1561	30.4818	30.5889	0.790975	2.63127	2226	0.00188734	0.966266	0.994087	0.996499	-0.00506018	0.00257565
g12265	Nipped-B	46.6238	53.0317	46.7206	46.732	52.1567	47.5147	48.792	48.8011	2.12002	1.69294	2055	0.000160593	0.990157	0.997785	0.999813	-0.000269288	0.000963028
g12268	CG4957	58.8487	58.6034	59.7211	61.693	44.8973	63.9766	59.0577	56.8556	0.339163	6.01541	924	0.162868	0.69565	0.964287	1.03873	0.0548226	0.0157935
g12269	GI:1048022196	7.01382	14.1209	5.96453	5.28862	8.40192	8.59868	9.03309	7.42974	2.56188	1.07207	615	0.497718	0.497791	0.935652	1.2158	0.281907	0.0288857
g1227	CG3165	15.2378	13.8024	15.1062	16.0583	12.7734	17.3727	14.7155	15.4015	0.458109	1.36772	1098	0.128787	0.727704	0.969427	0.955459	-0.0657334	0.013485
g12270	#N/A	3.02224	4.92143	3.38025	2.30884	4.26687	4.3668	3.77464	3.6475	0.582634	0.669952	519	0.00660408	0.936953	0.991076	1.03486	0.0494306	0.00389304
g12272	CG17209	10.717	12.1303	10.0751	7.13267	10.1201	8.37703	10.9741	8.54325	0.607052	0.866379	744	2.34874	0.158661	0.801134	1.28454	0.361247	0.0962948
g12273	CG31715	241.687	271.189	204.47	233.61	216.193	250.742	239.115	233.515	19.3031	9.97367	351	0.076216	0.788528	0.975985	1.02398	0.0341895	0.0105569
g12287	Lap1	24.0197	21.265	26.9597	23.5724	22.5026	26.2759	24.0815	24.117	1.64422	1.12279	2106	9.54535e-06	0.9976	0.999354	0.998529	-0.00212446	0.00028056
g12290	Mob3	88.6648	88.9116	77.3267	95.3683	80.8716	96.4131	84.9677	90.8843	3.82114	5.01543	429	0.553086	0.475425	0.931326	0.934899	-0.0971171	0.0308982
g12295	CG34367	12.7081	15.7668	15.1364	19.0205	16.062	25.7939	14.5371	20.2921	0.932432	2.88042	432	3.61266	0.0887291	0.735162	0.716392	-0.481179	0.133617
g123	CG7971	106.304	105.2	125.228	108.605	143.305	128.069	112.244	126.66	6.49982	10.0417	4809	1.94343	0.195699	0.847086	0.886183	-0.174324	0.0720727
g12304	GI:755864804	41.6967	49.7417	50.5898	46.6308	42.8614	40.6159	47.3427	43.3694	2.83362	1.75483	558	0.791111	0.396185	0.928092	1.09162	0.126466	0.0324089
g12305	Sps2	13.2875	11.0032	11.4368	9.98237	9.07442	14.5852	11.9092	11.214	0.700444	1.70587	1269	0.21553	0.653142	0.957329	1.06199	0.0867707	0.018939
g12306	Aats-ala	80.6848	78.7001	81.4786	82.606	78.738	86.1794	80.2878	82.5078	0.826276	2.1487	2895	0.201184	0.664034	0.961165	0.973094	-0.0393494	0.0172022
g12310	GI:1012680938	15.8327	13.7504	15.4245	19.9313	13.8623	23.9405	15.0026	19.2447	0.637055	2.9295	1065	2.88654	0.12245	0.767479	0.779568	-0.359254	0.114933
g12311	Catsup	139.857	149.069	124.741	129.703	123.364	134.289	137.889	129.119	7.09165	3.16724	1758	0.915706	0.362814	0.91578	1.06793	0.0948108	0.0382088
g12321	qkr58E-3	17.2664	8.435	8.39402	9.71633	8.37962	9.94021	11.3651	9.34539	2.95065	0.487187	969	0.98259	0.346645	0.911648	1.21612	0.282289	0.0401727
g12323	CG32772	9.93574	9.01802	13.5141	11.7322	10.5781	10.1198	10.8226	10.8101	1.37157	0.479699	1605	1.69123e-05	0.996806	0.999354	1.00116	0.00167629	0.00028056
g12324	qkr58E-3	11.5455	8.23654	12.7455	9.90024	14.2821	10.5255	10.8425	11.5693	1.34825	1.36837	951	0.162922	0.695602	0.964287	0.937181	-0.093601	0.0157935
g12325	crol	21.9744	22.3471	23.2945	20.1138	21.9369	21.8498	22.5387	21.3002	0.392929	0.593703	2766	0.657661	0.437645	0.9313	1.05814	0.081537	0.0309103
g12326	AGO2	116.993	121.083	110.371	114.666	116.77	102.819	116.149	111.418	3.12074	4.34249	3468	0.401434	0.541614	0.943048	1.04246	0.0599885	0.0254661
g12327	CG31224	6.86981	6.08724	6.87181	6.5653	5.48733	7.06451	6.60962	6.37238	0.26119	0.465398	4224	0.160547	0.697702	0.964424	1.03723	0.0527345	0.0157318
g12329	CG1888	3.90735	6.53082	4.40769	4.82753	5.41241	5.64568	4.94862	5.2952	0.804176	0.243341	1773	0.188819	0.673808	0.96312	0.934548	-0.0976597	0.0163196
g12330	sif	3.19596	1.33689	3.93529	2.18876	1.22531	2.07589	2.82271	1.82999	0.772961	0.304088	4458	2.84148	0.125045	0.773924	1.54248	0.625247	0.111302
g12331	DnaJ-1	226.213	157.576	133.369	195.568	175.244	140.55	172.386	170.454	27.8058	16.0619	1032	0.00784529	0.931299	0.991076	1.01134	0.0162626	0.00389304
g12332	CG7130	132.129	202.584	156.461	147.988	150.034	153.548	163.725	150.524	20.6604	1.62341	369	0.598129	0.458496	0.9313	1.0877	0.121283	0.0309103
g12333	DnaJ-1	163.12	196.551	140.594	151.378	153.328	172.735	166.755	159.147	16.2553	6.81741	363	0.236619	0.637915	0.955456	1.04781	0.0673716	0.0197891
g12334	Ubp64E	15.5239	16.1636	17.7794	17.7986	17.3706	16.3432	16.4889	17.1708	0.671131	0.431857	4530	0.335115	0.576411	0.949796	0.96029	-0.0584582	0.0223697
g12335	CG10576	129.395	142.974	114.761	129.646	119.619	122.103	129.043	123.79	8.14629	3.01466	1191	0.315188	0.587783	0.950404	1.04244	0.0599636	0.0220919
g12336	CG4098	75.5534	71.0513	67.301	63.3341	63.5209	69.4287	71.3019	65.4279	2.38556	2.00113	846	1.42502	0.262134	0.878837	1.08978	0.124034	0.0560917
g12339	CG17167	6.63819	5.81756	6.18507	8.69356	9.40603	11.6841	6.21361	9.9279	0.237326	0.901868	1083	9.97933	0.0111087	0.332369	0.625873	-0.676057	0.47838
g1234	CG9531	51.0738	31.3812	36.4586	47.0627	35.5332	45.4567	39.6379	42.6842	5.90283	3.60543	993	0.267555	0.617052	0.953756	0.928631	-0.106823	0.0205628
g12344	zyd	170.053	161.445	146.342	173.17	155.746	175.72	159.28	168.212	6.92996	6.27637	1638	0.62092	0.450319	0.9313	0.946903	-0.0787109	0.0309103
g12345	CG13865	41.3581	40.3532	39.8716	39.2297	34.7939	46.4782	40.5276	40.1673	0.437891	3.4054	768	0.0138523	0.908811	0.988554	1.00897	0.0128851	0.00499956
g12346	kdn	755.787	711.765	702.198	705.475	803.572	793.635	723.25	767.561	16.5015	31.1751	1395	0.777509	0.400116	0.928426	0.942271	-0.0857867	0.0322527
g12349	Imp	4.18342	6.58093	7.31943	7.95965	5.70565	5.47432	6.02792	6.37987	0.946572	0.792706	1656	0.118043	0.738805	0.971076	0.944834	-0.0818666	0.0127468
g12350	CG3812	74.452	69.3414	83.0316	78.68	79.2707	90.2134	75.6083	82.7214	3.99408	3.74988	1164	1.35329	0.273677	0.885541	0.914012	-0.129715	0.0527915
g12351	mael	31.1596	29.6989	29.7493	28.1272	28.632	30.5235	30.2026	29.0942	0.478725	0.729322	1485	0.264498	0.619042	0.953756	1.0381	0.053941	0.0205628
g12352	CG17168	28.916	33.6975	29.1612	32.0729	25.2166	34.3906	30.5916	30.56	1.5546	2.75421	1329	0.000470192	0.983158	0.997177	1.00103	0.00148865	0.00122785
g12354	CG17162	25.828	24.8693	23.0187	21.4716	21.308	27.5832	24.572	23.4542	0.824494	2.06503	582	0.171536	0.688138	0.964287	1.04766	0.0671648	0.0157935
g12355	GI:906463011	40.765	28.8103	42.8922	40.4185	37.2813	37.2005	37.4891	38.3001	4.38268	1.05946	792	0.0290902	0.868223	0.985422	0.978827	-0.0308741	0.00637767
g12356	Phf7	1.27	2.22715	2.56275	1.66322	1.71026	2.47019	2.01997	1.94789	0.387297	0.261504	2676	0.0208007	0.8884	0.988253	1.037	0.0524173	0.00513164
g12357	CG13365	61.4658	58.7877	51.2635	52.9856	46.1355	58.4579	57.1723	52.5263	3.05389	3.56456	336	0.654999	0.438543	0.9313	1.08845	0.122276	0.0309103
g12358	mod(r)	25.0325	24.304	22.0428	24.5874	20.538	24.3971	23.7931	23.1742	0.900041	1.31922	1107	0.0905556	0.77009	0.973116	1.02671	0.038025	0.0118356
g1236	Lar	2.07994	1.54833	2.86739	2.12256	3.44753	2.84916	2.16522	2.80642	0.38316	0.383085	4839	1.9881	0.19109	0.841172	0.771526	-0.374213	0.0751151
g12360	PPP4R2r	66.5115	62.8551	66.8481	67.0268	59.1426	64.0134	65.4049	63.3943	1.2786	2.29693	2319	0.235379	0.638786	0.955456	1.03172	0.0450463	0.0197891
g12363	CG8128	38.9547	38.427	36.5404	35.5343	29.7556	35.3002	37.974	33.53	0.732822	1.88841	1161	2.30165	0.162461	0.802465	1.13254	0.179558	0.0955737
g12365	CG32687	6.81193	4.01844	5.64554	8.58446	3.91948	4.64267	5.49197	5.71554	0.810059	1.44957	1017	0.0150089	0.905101	0.988253	0.960885	-0.0575647	0.00513164
g12366	sgg	40.9499	33.7149	43.8799	40.6628	46.7445	40.6023	39.5149	42.6699	3.02082	2.0374	3591	0.836707	0.38344	0.92312	0.92606	-0.110822	0.0347419
g12370	SamDC	14.6488	12.7222	10.6935	11.4779	11.1715	11.5779	12.6882	11.4091	1.1419	0.122239	1044	0.747576	0.408989	0.930572	1.11211	0.1533	0.0312499
g12371	GI:646718145	2.24692	3.43617	3.09914	3.19851	2.20678	3.10539	2.92741	2.83689	0.353883	0.3162	1338	0.0195357	0.891821	0.988253	1.03191	0.0453136	0.00513164
g12372	CG13151	2.78014	3.91861	2.83606	2.56657	1.9561	3.29261	3.17827	2.60509	0.370524	0.386298	2868	1.23129	0.295019	0.894259	1.22002	0.286908	0.0485368
g12373	CG9754	3.28062	2.53753	2.87701	3.42368	2.14214	3.40696	2.89838	2.99093	0.214777	0.424422	2550	0.015899	0.902343	0.988253	0.969059	-0.045343	0.00513164
g12374	PI4KIIIalpha	46.8136	38.2605	45.2165	46.2382	46.6414	42.6248	43.4302	45.1681	2.62564	1.277	4998	0.287921	0.604151	0.952963	0.961524	-0.0566052	0.0209241
g12375	PI4KIIIalpha	30.4429	25.2105	31.2069	33.1993	33.3614	32.2132	28.9534	32.9246	1.88441	0.358801	1155	2.12769	0.177584	0.82084	0.879385	-0.185434	0.0857415
g12376	su(f)	13.2321	13.4331	10.6179	12.9579	10.6366	12.6598	12.4277	12.0848	0.906762	0.729162	2193	0.083154	0.779391	0.974312	1.02838	0.0403685	0.0113022
g1238	#N/A	0.899395	1.56222	1.9509	0.654374	2.70888	0.866348	1.47084	1.40987	0.306964	0.652381	1308	7.60958e-05	0.993224	0.998002	1.04325	0.0610805	0.000868418
g12380	Ugt36Ba	47.4399	64.65	57.0621	44.5035	58.3315	29.4112	56.384	44.0821	4.97969	8.35121	777	2.31228	0.161593	0.801134	1.27907	0.355094	0.0962948
g12385	Cg25C	9.67916	3.12409	5.74631	4.23798	2.96964	2.50483	6.18318	3.23748	1.90485	0.517931	4524	6.62621	0.0292352	0.537351	1.90987	0.933477	0.269742
g12386	CG3887	13.1575	10.9587	18.6857	11.0168	15.1044	17.1411	14.2673	14.4208	2.29858	1.80068	606	0.00255552	0.960751	0.993297	0.989356	-0.0154377	0.00292088
g124	CG7971	38.3121	34.7413	47.2043	46.7313	50.0597	47.7587	40.0859	48.1832	3.70545	0.984	348	2.4796	0.148691	0.795948	0.831948	-0.265435	0.0991152
g12402	Fife	3.20664	2.7562	4.15455	3.5934	4.51788	3.82122	3.37247	3.9775	0.412096	0.278079	3954	1.47906	0.253882	0.87395	0.847886	-0.238058	0.0585134
g12403	Mrtf	2.02072	1.32876	2.32467	1.76427	3.06484	1.91867	1.89138	2.24926	0.294679	0.410218	6792	0.874489	0.373356	0.916638	0.840893	-0.250006	0.0378022
g12407	Non2	90.6641	82.8462	78.0465	87.1704	75.8063	82.2429	83.8523	81.7398	3.67694	3.29016	705	0.119359	0.737416	0.970519	1.02584	0.0368105	0.012996
g12408	CG9977	118.004	73.7661	107.696	112.198	83.7763	96.1807	99.8219	97.385	13.3634	8.22673	1512	0.0451815	0.836256	0.980659	1.02502	0.0356558	0.00848204
g12409	CG12093	120.255	155.436	130.206	115.352	138.549	133.464	135.299	129.121	10.4704	7.03955	975	0.284097	0.606527	0.952963	1.04785	0.0674261	0.0209241
g12410	CG32039	178.482	187.378	147.317	157.434	155.342	151.698	171.059	154.825	12.1457	1.67602	249	1.29149	0.284204	0.891232	1.10486	0.143859	0.0500092
g12412	UGP	295.781	224.125	208.761	257.791	202.486	229.672	242.889	229.983	26.8153	15.966	1518	0.292856	0.601115	0.952863	1.05612	0.0787707	0.0209697
g12414	Kif3C	17.332	11.9166	18.5039	18.6001	18.2163	15.9995	15.9175	17.6053	2.02887	0.810507	543	0.394546	0.545032	0.943958	0.90413	-0.145398	0.0250472
g12415	Kif3C	5.55902	11.1564	14.1155	8.0673	11.0301	19.1035	10.277	12.7336	2.50887	3.29777	870	0.640891	0.443355	0.9313	0.807072	-0.309231	0.0309103
g1242	#N/A	1.0217	1.07338	1.36726	1.55387	2.04737	1.52386	1.15411	1.70837	0.10761	0.169722	3966	4.85236	0.0541467	0.657582	0.675566	-0.565831	0.18205
g12428	GI:209552794	6.01963	3.36082	8.39402	4.50485	3.56134	8.28351	5.92482	5.4499	1.45373	1.44275	912	0.119659	0.7371	0.970318	1.08714	0.120543	0.0130861
g1243	Acph-1	90.06	94.1029	77.9627	92.2811	88.0622	82.6845	87.3752	87.6759	4.84882	2.77703	1254	0.00234503	0.962401	0.993436	0.99657	-0.00495708	0.0028601
g1244	CG7903	5.24223	2.01517	2.72626	3.15132	1.35889	4.22181	3.32789	2.91067	0.978937	0.835167	1521	0.253471	0.626348	0.955326	1.14334	0.193253	0.0198482
g12446	CG11034	2.4043	5.04198	2.57582	3.83993	3.04673	4.23652	3.3407	3.70773	0.85208	0.349766	2229	0.244772	0.632256	0.955326	0.901012	-0.150382	0.0198482
g12453	Mgstl	319.234	223.703	227.59	182	114.183	219.724	256.842	171.969	31.2159	30.8771	459	6.51143	0.0303451	0.544348	1.49354	0.578734	0.264124
g12454	GI:968038022	2.90471	3.2621	3.17751	2.09881	1.9232	6.65727	3.11477	3.55976	0.107832	1.54959	1305	0.128678	0.727814	0.969427	0.874995	-0.192653	0.013485
g12455	CG1486	3.15261	2.52737	6.80554	4.34048	3.19554	4.32156	4.16184	3.95252	1.33412	0.378534	1617	0.0424738	0.84116	0.982056	1.05296	0.0744472	0.00786378
g12477	fax	18.6265	15.0415	16.2145	18.6876	14.8864	17.6273	16.6275	17.0671	1.05528	1.1325	1200	0.0421013	0.841847	0.982056	0.974242	-0.0376483	0.00786378
g12479	DIP2	9.74607	9.33561	12.7659	12.3883	11.9791	9.11186	10.6159	11.1597	1.08153	1.03074	912	0.122685	0.733941	0.969427	0.951264	-0.0720824	0.013485
g12481	DIP2	36.3136	34.5902	37.1545	34.289	38.9897	38.406	36.0194	37.2283	0.754724	1.47925	4593	0.25295	0.626699	0.955326	0.967529	-0.0476226	0.0198482
g12483	Nca	210.325	221.99	172.847	163.118	160.259	188.205	201.721	170.527	14.8246	8.87728	573	3.88661	0.0791185	0.718396	1.18292	0.242358	0.143636
g12488	CG7646	106.107	123.871	86.623	94.3191	104.212	115.17	105.534	104.567	10.7565	6.02174	510	0.00811007	0.930152	0.991076	1.00925	0.0132791	0.00389304
g12490	Klc	223.33	244.144	194.568	219.913	224.134	215.047	220.68	219.698	14.3726	2.62554	1623	0.00367424	0.952948	0.992827	1.00447	0.00643716	0.00312637
g12492	SmD1	156.157	167.557	106.75	128.274	141.728	168.718	143.488	146.24	18.6616	11.8913	375	0.0209262	0.888066	0.988253	0.98118	-0.027411	0.00513164
g12493	CG10973	79.9032	97.2509	68.4008	76.2058	80.6295	84.2813	81.8516	80.3722	8.38509	2.33476	921	0.0356952	0.854205	0.98363	1.01841	0.026315	0.00716804
g12495	GI:906475245	22.2489	23.5496	31.1055	43.5042	23.5586	23.2173	25.6346	30.0934	2.76108	6.70616	846	0.822034	0.38747	0.92534	0.851837	-0.231351	0.0336987
g12497	GI:1048039570	21.6525	22.0639	24.6361	18.8755	23.4804	21.9765	22.7842	21.4441	0.933554	1.35571	1968	0.467949	0.510614	0.936095	1.06249	0.0874492	0.02868
g12498	CG32113	13.0625	12.8975	15.2595	12.1377	17.155	14.4783	13.7398	14.5903	0.761323	1.44945	11988	0.409301	0.537762	0.941534	0.941709	-0.0866466	0.0261641
g12499	CG32109	121.961	124.194	101.326	101.442	105.363	110.843	115.827	105.883	7.27899	2.7262	702	1.3315	0.277325	0.888602	1.09392	0.129503	0.0512927
g125	RpL23A	1308.86	1225.82	1233.55	1242.28	1374.16	1293.66	1256.08	1303.37	26.4861	38.3782	825	0.328211	0.580298	0.950029	0.96372	-0.0533137	0.022263
g1250	#N/A	0.62672	0.85194	0.997414	0.570971	1.35416	1.25988	0.825358	1.06167	0.107832	0.246854	4797	1.02531	0.336877	0.907786	0.777416	-0.363242	0.0420166
g12502	Spase22-23	264.087	296.416	248.976	247.583	226.098	287.843	269.826	253.841	13.9922	18.0966	540	0.555618	0.474445	0.931326	1.06297	0.0881037	0.0308982
g12503	Ptp69D	36.1999	34.6138	37.0975	37.2106	37.0931	38.1335	35.9704	37.479	0.726083	0.328986	4398	0.459514	0.514358	0.936095	0.959747	-0.0592737	0.02868
g12504	CG10984	42.5447	36.7117	34.8016	32.4273	32.2925	40.0261	38.0193	34.9153	2.3289	2.5557	1911	0.952673	0.35374	0.913682	1.0889	0.122873	0.039205
g12508	Tom20	306.008	304.593	262.72	245.497	264.94	323.558	291.107	277.998	14.1994	23.4611	516	0.290365	0.602643	0.952963	1.04715	0.0664746	0.0209241
g12509	CG32112	22.7367	23.423	22.7506	27.1602	25.2503	21.9929	22.9701	24.8011	0.226492	1.50849	1374	0.787522	0.397216	0.928092	0.926171	-0.11065	0.0324089
g12510	S1P	34.1467	39.3816	34.2468	31.9501	42.2074	42.7361	35.925	38.9645	1.72853	3.51053	3204	0.798669	0.394026	0.927245	0.921993	-0.117172	0.0328054
g12511	kug	29.1599	26.6931	33.5388	27.0118	38.7533	37.594	29.7973	34.453	2.00174	3.73566	13524	1.96344	0.193617	0.845486	0.864866	-0.209451	0.0728937
g12512	CG7166	19.2882	13.9097	20.8026	22.3284	18.8676	24.8833	18.0002	22.0264	2.09143	1.74314	759	2.03344	0.186558	0.834588	0.817209	-0.291224	0.0785278
g12514	CG7166	17.0974	11.2563	18.3937	11.5567	13.2891	15.9379	15.5824	13.5946	2.1952	1.27392	711	0.725697	0.415675	0.930806	1.14622	0.196889	0.0311407
g12515	CG32441	121.24	119.444	104.244	112.386	91.1478	124.541	114.976	109.358	5.39099	9.75787	690	0.311683	0.589833	0.951169	1.05137	0.0722713	0.0217422
g12516	CG7172	109.022	103.359	100.753	101.166	86.6032	95.944	104.378	94.5709	2.44087	4.25949	687	1.86387	0.204284	0.854121	1.1037	0.142345	0.0684806
g12517	CG11306	60.2995	61.8086	53.5081	52.6054	54.7622	55.7169	58.5388	54.3615	2.55277	0.92029	1383	1.10029	0.320692	0.904374	1.07684	0.106807	0.0436519
g12518	CG14184	78.4754	114.775	75.4844	87.9565	90.5378	95.6493	89.5784	91.3812	12.6281	2.26041	543	0.0355106	0.854577	0.98363	0.980271	-0.0287472	0.00716804
g1252	MFS15	10.6704	8.10864	8.31789	11.3864	4.90997	6.28119	9.0323	7.52585	0.821259	1.97044	1323	0.803383	0.39269	0.926331	1.20017	0.263239	0.0332337
g12520	TfAP-2	2.14129	1.4554	2.83986	3.77971	2.73396	2.42133	2.14552	2.97833	0.399665	0.410725	1404	1.87589	0.202955	0.854121	0.720375	-0.47318	0.0684806
g12521	SMC5	54.7383	57.4769	57.4461	54.1252	58.8146	60.8765	56.5538	57.9388	0.907771	1.99753	3090	0.146337	0.710656	0.966862	0.976095	-0.0349064	0.0146355
g12523	#N/A	3.56829	2.44657	3.66635	6.88672	6.99988	2.44221	3.22707	5.44293	0.391275	1.50072	696	3.1783	0.107215	0.751397	0.592892	-0.754159	0.124131
g12524	olf413	7.78917	7.84817	9.05835	7.17252	6.94181	7.91329	8.2319	7.34254	0.413578	0.293045	2148	1.20396	0.300123	0.895781	1.12112	0.164946	0.0477981
g12525	olf413	3.35159	3.47678	3.25637	2.92622	4.97721	3.04909	3.36158	3.65084	0.0638235	0.664131	2106	0.242707	0.633678	0.955326	0.92077	-0.119088	0.0198482
g12526	Rich	6.92108	7.5706	8.76534	9.25526	6.5637	8.27018	7.75234	8.02972	0.540091	0.786236	4476	0.0976632	0.761545	0.971432	0.965457	-0.0507168	0.0125876
g12527	CG7139	2.05879	2.13468	2.97339	1.98092	3.03715	3.21755	2.38895	2.7452	0.293039	0.385676	3111	0.582434	0.464275	0.9313	0.870228	-0.200535	0.0309103
g12534	Hers	2.72479	3.14397	3.54625	3.39853	2.81375	3.33708	3.13834	3.18312	0.237153	0.185537	5037	0.0149707	0.905221	0.988253	0.985931	-0.0204414	0.00513164
g12536	HERC2	9.98045	8.02356	13.5352	9.60249	13.5718	12.1647	10.5131	11.7797	1.61322	1.16191	15153	0.732317	0.413633	0.930572	0.892478	-0.164112	0.0312499
g12537	Mt2	3.3221	3.32906	3.89752	2.8447	2.16472	3.50774	3.51623	2.83905	0.190655	0.387707	1023	1.0687	0.327369	0.904374	1.23852	0.308619	0.0436519
g12538	CG34422	5.64423	6.00783	7.72657	5.94953	6.99686	5.96727	6.45954	6.30455	0.64215	0.346192	1899	0.0236309	0.881111	0.986889	1.02458	0.0350378	0.00573175
g12539	CG7280	6.46298	6.71666	4.78459	5.99145	6.80756	6.50531	5.98808	6.43477	0.606183	0.238217	1800	0.273876	0.612981	0.953756	0.930581	-0.103796	0.0205628
g12540	CG34422	8.57798	10.5539	12.2661	9.98574	10.2267	9.60714	10.466	9.93987	1.06556	0.18032	5760	0.2713	0.614633	0.953756	1.05293	0.0744092	0.0205628
g12541	CG7322	21.9654	16.4183	21.7481	20.7496	12.8112	20.031	20.044	17.8639	1.8139	2.53487	726	0.611186	0.453781	0.9313	1.12203	0.166117	0.0309103
g12542	His3	69.9675	96.5343	78.7731	111.207	140.09	139.695	81.7583	130.331	7.81307	9.56251	411	19.102	0.00166	0.114925	0.627313	-0.672742	0.939584
g12547	f	7.07609	6.59002	6.02529	4.73211	6.15566	6.61307	6.5638	5.83361	0.303625	0.566357	4341	1.20216	0.300465	0.895781	1.12517	0.170142	0.0477981
g12548	f	3.67224	5.3011	5.93382	4.54931	4.70814	3.72852	4.96905	4.32866	0.673638	0.303551	1317	0.485123	0.503144	0.935652	1.14794	0.199051	0.0288857
g12549	CG34132	104.276	93.7505	74.0686	83.3481	82.3874	86.2974	90.6983	84.0109	8.85263	1.17638	267	0.531285	0.484014	0.932941	1.0796	0.110499	0.0301458
g12551	CG8675	5.47265	7.95196	5.13644	6.34015	5.23018	6.3867	6.18701	5.98568	0.887792	0.377988	621	0.0224394	0.884122	0.987345	1.03364	0.0477281	0.00553093
g12555	ninaD	15.6048	10.2786	14.2265	11.3664	7.42625	6.2068	13.3699	8.33313	1.59608	1.55693	1491	7.57517	0.0217387	0.469971	1.60443	0.682063	0.327929
g12561	CG5758	27.9428	24.1115	28.3824	32.4448	27.9813	27.9914	26.8123	29.4725	1.35633	1.48616	1815	1.2778	0.286612	0.891882	0.909738	-0.136477	0.0496926
g12562	dbe	12.2503	15.3007	13.7143	14.3894	9.84225	15.3281	13.7551	13.1866	0.880797	1.69398	1035	0.0964567	0.762971	0.971432	1.04311	0.060895	0.0125876
g12563	Tbc1d15-17	18.6942	20.9017	24.336	22.1691	23.6081	23.1826	21.3106	22.9866	1.64145	0.426803	1776	0.72716	0.415223	0.930806	0.927089	-0.109221	0.0311407
g12564	kis	26.4767	19.2996	30.5207	28.1576	32.2426	29.8582	25.4323	30.0861	3.28109	1.18474	6882	2.42633	0.152648	0.798305	0.845318	-0.242435	0.0978312
g12565	kis	6.16887	4.9357	6.40079	6.5522	7.73555	7.72019	5.83512	7.33598	0.454668	0.391915	2691	4.03754	0.074382	0.711057	0.795411	-0.330227	0.148095
g12567	kis	10.6948	9.15291	16.1798	12.8129	14.5982	12.6464	12.0092	13.3525	2.13228	0.624696	5451	0.639813	0.443726	0.9313	0.899397	-0.15297	0.0309103
g12568	kis	6.76763	5.33179	9.08318	8.1878	9.06331	8.66092	7.06087	8.63735	1.09281	0.253014	4056	2.45601	0.150427	0.795948	0.817481	-0.290742	0.0991152
g12570	#N/A	2.27078	2.21865	2.42433	2.04454	1.76327	3.69115	2.30459	2.49966	0.0617338	0.601256	921	0.0606569	0.81081	0.978968	0.921963	-0.117219	0.00923142
g12571	CG4496	9.29508	7.91207	10.8257	11.2739	8.17205	9.76751	9.3443	9.73784	0.841465	0.895563	2475	0.10522	0.75283	0.971432	0.959587	-0.0595148	0.0125876
g12572	PrBP	63.7221	65.9841	56.1525	69.1869	56.2854	71.2174	61.9529	65.5632	2.9728	4.67582	480	0.312665	0.589257	0.950715	0.944933	-0.0817154	0.0219498
g12573	Trs23	35.0546	37.9263	35.0387	31.6431	29.9741	36.6282	36.0065	32.7485	0.959912	1.99878	660	1.00493	0.341484	0.909904	1.09949	0.136831	0.0410044
g12574	Klp68D	40.963	39.2086	44.346	41.3375	42.7684	40.112	41.5059	41.406	1.50766	0.767595	2406	0.00109808	0.974265	0.994837	1.00241	0.0034765	0.00224821
g12575	Tbp	16.9045	23.1074	15.3967	20.2677	20.7064	18.0608	18.4695	19.6783	2.35944	0.818614	1098	0.296731	0.598755	0.952767	0.938574	-0.0914573	0.0210131
g12576	CG10306	243.171	276.899	216.48	221.049	250.711	251.819	245.517	241.193	17.4809	10.0772	666	0.0483377	0.830731	0.97987	1.01793	0.0256353	0.00883138
g12577	CG6712	11.4715	13.4361	13.74	12.4046	11.5302	11.709	12.8825	11.8813	0.710938	0.266735	1242	0.53802	0.481332	0.932367	1.08427	0.116726	0.0304132
g12579	Pex19	192.573	190.816	183.074	185.401	193.486	191.013	188.821	189.966	2.91812	2.39186	879	0.0101229	0.921993	0.991076	0.993971	-0.00872458	0.00389304
g12582	#N/A	0.346549	0.492499	0.499716	1.32029	0.426996	0.455204	0.446255	0.734164	0.0498964	0.293177	4149	2.10684	0.179519	0.825527	0.607841	-0.718234	0.0832687
g12583	#N/A	1.79673	0.87774	1.78121	5.29436	2.6635	2.59607	1.48522	3.51797	0.303776	0.888404	1164	8.19523	0.0180997	0.430517	0.422182	-1.24406	0.36601
g12584	CG14946	32.1626	55.8652	33.0377	13.8603	14.7479	15.0932	40.3552	14.5671	7.75915	0.367196	951	42.3175	9.54237e-05	0.020335	2.77029	1.47004	1.69176
g12585	Rab3-GAP	9.88034	9.79066	9.40713	8.27284	9.54954	10.2974	9.69271	9.37327	0.145118	0.591053	4035	0.158397	0.699617	0.965053	1.03408	0.0483482	0.0154488
g12587	RpL7-like	18.1117	26.7108	20.4309	19.9155	21.4214	18.5161	21.7512	19.951	2.56862	0.838874	765	0.400999	0.541828	0.943119	1.09023	0.124632	0.0254334
g12588	JhI-21	3.35159	4.36619	4.3961	2.85307	4.06939	4.11627	4.03796	3.67958	0.343294	0.413475	1560	0.239484	0.635912	0.955326	1.0974	0.134088	0.0198482
g12590	CG14945	39.4552	55.3619	43.665	46.9848	45.6745	41.4958	46.1607	44.7184	4.75841	1.6551	1461	0.0962484	0.763218	0.971432	1.03225	0.0457971	0.0125876
g12591	Plzf	8.49958	11.5026	9.46447	7.13267	10.1591	8.82319	9.82222	8.705	0.885159	0.875662	1584	0.726833	0.415324	0.930806	1.12834	0.174205	0.0311407
g12592	TBCB	72.6178	83.4955	76.6613	82.2842	64.9018	64.7794	77.5916	70.6551	3.17439	5.81463	414	0.88501	0.370621	0.916269	1.09817	0.135105	0.0379771
g12594	CG6766	118.397	120.381	104.044	113.455	116.937	112.042	114.274	114.145	5.14678	1.45438	1539	0.000270994	0.987214	0.997338	1.00113	0.0016336	0.00115769
g12595	CG5780	66.0904	90.1365	60.7283	64.9688	86.8109	77.1018	72.3184	76.2938	9.04254	6.3182	801	0.224831	0.646317	0.957034	0.947894	-0.0772031	0.0190726
g12596	PICK1	17.1	18.3558	20.6973	16.6616	19.0047	20.5566	18.7177	18.7409	1.05412	1.13211	1911	0.000290899	0.986752	0.997338	0.99876	-0.00178996	0.00115769
g12597	CG5776	13.7371	12.7728	11.7712	11.4672	10.4818	12.6515	12.7604	11.5335	0.567548	0.62722	2493	1.26609	0.288697	0.891882	1.10637	0.145835	0.0496926
g12598	gl	15.4401	9.91931	13.4196	14.9578	12.1834	16.1971	12.9263	14.4461	1.61268	1.18657	618	0.381201	0.551775	0.943958	0.894797	-0.160367	0.0250472
g12599	CG17036	20.609	16.9178	19.7492	21.0745	16.7935	21.0755	19.092	19.6478	1.11508	1.42718	1389	0.0604598	0.811111	0.978968	0.971711	-0.0414006	0.00923142
g126	CG6512	65.5728	63.7497	63.0804	67.5652	65.4314	69.3754	64.1343	67.4573	0.744735	1.13982	2412	0.696282	0.424947	0.9313	0.950739	-0.072879	0.0309103
g12600	mamo	7.85981	5.11958	5.42045	6.04179	4.24568	5.1845	6.13328	5.15732	0.867623	0.518672	765	0.782555	0.398651	0.928092	1.18924	0.250036	0.0324089
g12601	spict	62.8467	68.9447	64.8522	69.9077	53.7201	61.3066	65.5479	61.6448	1.79437	4.67599	1146	0.550391	0.476472	0.93136	1.06332	0.0885699	0.0308824
g12602	CG6180	391.171	323.807	282.485	359.634	322.506	339.862	332.488	340.667	31.6738	10.7255	813	0.0749162	0.79029	0.976189	0.97599	-0.0350623	0.010466
g12603	Pih1D1	66.9988	78.3481	52.9878	61.3644	72.2841	59.2393	66.1116	64.2959	7.33431	4.04092	915	0.0606106	0.81088	0.978968	1.02824	0.0401764	0.00923142
g12604	Pih1D1	10.3789	12.5837	9.90521	10.0261	9.80743	9.79954	10.9559	9.8777	0.825292	0.0742442	2544	1.14287	0.312003	0.898991	1.10916	0.149465	0.0462447
g12605	MRP	6.60162	6.98124	8.2444	5.84854	7.98257	5.10595	7.27575	6.31235	0.496566	0.862185	3366	1.10543	0.319624	0.904374	1.15262	0.204918	0.0436519
g12606	MRP	6.68294	6.71803	7.83307	7.99411	8.55848	6.3867	7.07801	7.64643	0.377663	0.650592	2484	0.498387	0.497509	0.935652	0.925663	-0.111442	0.0288857
g12607	CG7154	12.2794	14.6997	14.057	12.3561	14.0833	15.4133	13.6787	13.9509	0.723814	0.885022	2757	0.0489942	0.829606	0.97987	0.980491	-0.0284236	0.00883138
g12619	Teh4	4.85981	6.33098	7.56538	6.03534	3.02838	4.3584	6.25206	4.47404	0.782029	0.869956	1560	2.70761	0.133184	0.784094	1.39741	0.482752	0.105632
g1262	CG11854	2.86885	9.57688	8.31342	11.741	8.10062	10.1038	6.91972	9.98183	2.05801	1.05266	729	1.84741	0.206123	0.854162	0.693232	-0.528591	0.0684598
g12620	Teh2	68.9746	72.538	89.3845	78.5319	85.2439	77.0394	76.9657	80.2718	6.29402	2.52313	885	0.252099	0.627271	0.955326	0.958814	-0.0606768	0.0198482
g12622	Teh3	40.9622	34.1066	44.5572	45.9275	40.9184	39.3641	39.8754	42.07	3.06537	1.98023	1353	0.350704	0.56783	0.948532	0.947833	-0.0772945	0.0229478
g12623	#N/A	1.11959	1.45851	2.16291	1.22187	0.843019	0.808839	1.58034	0.95791	0.30728	0.132349	1401	2.90743	0.121271	0.767479	1.64978	0.722272	0.114933
g12624	CG43367	2.2984	1.60977	4.10099	2.45982	4.43822	2.28536	2.66972	3.06114	0.742733	0.690383	5289	0.336973	0.575374	0.949796	0.872134	-0.197379	0.0223697
g12632	CG43367	6.03901	3.96608	8.9517	6.86305	8.56828	6.92285	6.31893	7.45139	1.44601	0.558711	2619	0.821525	0.387611	0.92534	0.84802	-0.23783	0.0336987
g12638	CG31278	14.5236	23.4137	11.9615	13.0766	13.7381	14.6894	16.6329	13.8347	3.47013	0.468087	720	0.999787	0.342662	0.909904	1.20226	0.265749	0.0410044
g1264	to	220.577	335.346	374.871	1060.67	730.57	984.592	310.265	925.278	46.2728	99.8002	816	59.0771	2.52694e-05	0.0119392	0.335321	-1.57639	1.92302
g12640	#N/A	1.21159	1.27483	1.19402	2.44113	1.6316	1.27929	1.22681	1.78401	0.0245406	0.343941	2805	3.00618	0.115888	0.761387	0.687673	-0.540206	0.118395
g12641	CG14683	56.5076	54.0576	49.5882	56.422	46.3165	47.2601	53.3845	49.9995	2.02562	3.22279	1071	0.638457	0.444194	0.9313	1.0677	0.0945062	0.0309103
g12642	pug	60.4235	70.6829	51.6576	61.9062	51.5325	69.4877	60.9213	60.9755	5.49778	5.20405	318	8.4024e-05	0.99288	0.998002	0.999112	-0.00128214	0.000868418
g12643	CG5214	182.302	163.781	163.726	187.054	165.446	169.295	169.937	173.932	6.18269	6.65446	1467	0.118105	0.73874	0.971076	0.977029	-0.0335264	0.0127468
g12649	cpo	86.6572	75.05	91.557	80.52	101.977	70.2994	84.4214	84.2653	4.89454	9.33423	540	9.88181e-07	0.999228	0.999611	1.00185	0.00267011	0.000169078
g12650	cpo	49.8517	43.7547	57.1957	46.4977	53.5424	41.6513	50.2674	47.2305	3.88564	3.45217	1977	0.437947	0.524169	0.939217	1.0643	0.089904	0.0272338
g12651	CG4287	54.1724	52.3814	43.8548	42.8384	42.786	37.5486	50.1362	41.0577	3.18297	1.75459	1011	5.22477	0.0472053	0.63357	1.22112	0.288201	0.198206
g12652	Sap47	124.512	109.482	110.005	129.156	130.126	121.551	114.666	126.944	4.925	2.71121	1560	2.37962	0.156231	0.80015	0.903279	-0.146756	0.0968286
g12653	blp	38.9024	44.1921	44.0486	51.3552	40.4235	44.0683	42.381	45.2823	1.73982	3.21357	420	0.386047	0.549307	0.943958	0.935929	-0.0955295	0.0250472
g12655	CG45105	15.8914	13.3123	15.2172	15.5957	18.4485	15.4044	14.807	16.4829	0.772285	0.984374	3249	1.55682	0.242628	0.866645	0.898324	-0.154693	0.0621588
g12656	GI:906468906	31.6348	31.351	29.0083	26.4338	31.2365	29.5845	30.6647	29.0849	0.832253	1.40876	1347	0.411788	0.536555	0.941321	1.05432	0.0763076	0.0262622
g12657	CG3303	30.0124	43.5564	36.9405	24.9967	22.7472	29.2901	36.8364	25.678	3.91015	1.91924	993	9.44142	0.0127985	0.362341	1.43455	0.520601	0.440882
g12658	glob1	39.6605	31.291	39.8716	28.8965	19.5583	22.1955	36.941	23.5501	2.82566	2.77947	468	10.6568	0.00935164	0.309999	1.56861	0.649491	0.508639
g12668	CG10431	6.78122	7.65154	6.97102	8.46131	6.33233	7.48358	7.13459	7.42574	0.264217	0.615263	2448	0.124337	0.732236	0.969427	0.960792	-0.0577037	0.013485
g12669	CG10639	34.3314	31.5477	35.2437	34.2623	30.3176	34.7094	33.7076	33.0964	1.11158	1.39538	1344	0.0602569	0.811421	0.978968	1.01847	0.0263965	0.00923142
g12670	Tango6	3.98568	5.25123	4.97359	4.56728	4.4505	4.51546	4.73683	4.51108	0.384035	0.033784	2886	0.143629	0.713206	0.967961	1.05004	0.0704498	0.014142
g12671	Nak	9.44962	6.2764	12.4102	9.17493	14.0115	9.71896	9.37873	10.9685	1.77102	1.52961	5616	0.877248	0.372636	0.916451	0.855063	-0.225898	0.0378906
g12672	CG10623	68.0955	55.7409	53.4805	61.5033	66.3026	61.6352	59.1056	63.147	4.54206	1.57823	1002	0.602441	0.45693	0.9313	0.936	-0.09542	0.0309103
g12673	#N/A	1.85407	1.72524	1.45428	3.46878	1.79494	0.574055	1.67787	1.94592	0.117815	0.839037	987	0.167607	0.691515	0.964287	0.862247	-0.213828	0.0157935
g12674	CG10336	5.09268	5.34433	3.9699	6.48425	5.27263	6.74514	4.8023	6.16734	0.422494	0.453649	924	1.82783	0.20834	0.854162	0.778667	-0.360922	0.0684598
g12675	msl-1	7.11358	11.7286	8.95077	11.2085	8.72495	9.15412	9.26431	9.69585	1.34143	0.766396	2352	0.127404	0.729103	0.969427	0.955492	-0.0656847	0.013485
g12677	CG5439	25.2331	29.7129	32.3596	29.9696	32.2655	30.9846	29.1019	31.0732	2.07979	0.664229	1725	0.627743	0.447919	0.9313	0.936557	-0.0945618	0.0309103
g12678	CG10383	34.5287	53.0408	48.5814	39.0566	62.0516	54.1685	45.3836	51.7589	5.57804	6.74653	2472	0.956387	0.352847	0.912817	0.876828	-0.189634	0.0396163
g12679	Nedd8	225.575	273.744	222.743	235.468	224.877	269.35	240.687	243.232	16.5485	13.4124	237	0.0142182	0.907621	0.988554	0.989538	-0.0151736	0.00499956
g12680	CG10428	2.24367	1.79144	1.58957	2.0853	2.37064	2.40524	1.87489	2.28706	0.19338	0.101374	1806	0.968345	0.349996	0.912161	0.819783	-0.286686	0.0399283
g12681	CG31751	59.9097	64.8692	65.5034	65.7225	55.3627	56.7716	63.4274	59.2856	1.76836	3.24405	336	0.474781	0.507618	0.935652	1.06986	0.0974248	0.0288857
g12685	CG31751	71.155	79.8322	76.6835	64.8611	57.5311	65.6721	75.8902	62.6881	2.53611	2.5891	834	6.44557	0.0310054	0.545048	1.2106	0.275722	0.263565
g12686	Sir2	21.8796	15.3573	24.1071	22.664	21.4633	22.4838	20.448	22.2037	2.62532	0.373819	2772	0.539867	0.480601	0.932102	0.920927	-0.118841	0.0305368
g12687	DnaJ-H	95.4198	105.007	95.9577	107.703	95.9619	105.134	98.7948	102.933	3.10995	3.56365	1200	0.366837	0.55922	0.945856	0.959795	-0.0592013	0.0241752
g12694	CG9932	78.8842	68.1501	87.25	71.9275	83.143	89.2334	78.0948	81.4346	5.52777	5.06829	7266	0.240122	0.635469	0.955326	0.958987	-0.0604171	0.0198482
g12695	Su(var)205	139.219	140.28	123.286	119.285	109.905	125.01	134.261	118.067	5.4964	4.40275	630	3.11334	0.110388	0.754013	1.13716	0.185439	0.122621
g12699	CG6734	7.60758	12.9513	10.8645	9.62345	9.76414	14.4896	10.4745	11.2924	1.55488	1.59911	1512	0.212577	0.655346	0.957329	0.927568	-0.108474	0.018939
g127	Rbp6	10.479	10.2983	8.18742	8.54717	8.09805	7.17205	9.65492	7.93909	0.735603	0.404842	1422	2.37171	0.156849	0.800285	1.21612	0.282291	0.0967551
g12700	CG6734	3.1391	8.01517	7.20064	5.91991	7.51642	7.8013	6.1183	7.07921	1.50805	0.585453	1041	0.434518	0.525762	0.939778	0.864264	-0.210457	0.0269747
g12701	dmGlut	76.1378	50.4024	70.161	32.4239	24.1546	30.0028	65.5671	28.8604	7.77615	2.45452	1473	46.7027	6.48633e-05	0.0199207	2.27187	1.18388	1.7007
g12702	dmGlut	5.83937	5.73457	5.80947	4.23548	6.59532	4.54312	5.79447	5.12464	0.0311699	0.740683	1455	0.513174	0.491362	0.935228	1.13071	0.177225	0.0290827
g12703	Tom70	75.6101	78.628	72.4857	71.3028	69.9838	81.3032	75.5746	74.1966	1.77322	3.57364	1791	0.0737653	0.791864	0.976189	1.01857	0.026548	0.010466
g12704	CG5525	145.399	134.886	120.063	139.982	136.206	127.442	133.449	134.543	7.34906	3.71429	1602	0.013017	0.91159	0.989404	0.991867	-0.0117819	0.00462637
g12705	Bka	19.9428	26.2623	20.8946	21.2916	13.4658	18.166	22.3666	17.6411	1.96716	2.27431	603	2.41595	0.153435	0.799429	1.26787	0.342402	0.0972199
g12707	#N/A	1.35956	1.26509	0.710935	1.2718	1.3162	2.71276	1.11186	1.76692	0.20231	0.473093	2019	2.32226	0.160783	0.801134	0.629267	-0.668256	0.0962948
g12709	nub	13.9456	10.5076	12.6927	14.4134	7.91807	12.0899	12.382	11.4738	1.00457	1.90018	1734	0.289299	0.6033	0.952963	1.07915	0.109896	0.0209241
g12711	CG3036	117.313	80.9847	87.0836	108.035	86.7889	82.4469	95.127	92.4235	11.2317	7.90558	1434	0.0725308	0.793566	0.976189	1.02925	0.0415954	0.010466
g12712	#N/A	3.68203	3.99722	4.11819	4.82209	3.11902	6.2068	3.93248	4.71597	0.130004	0.892941	426	0.396171	0.544221	0.943958	0.833865	-0.262115	0.0250472
g12713	Mtp	74.5977	89.6589	84.1776	25.0222	34.4807	36.8486	82.8114	32.1171	4.40114	3.61275	3147	83.7385	5.93439e-06	0.00442621	2.57842	1.36649	2.35397
g12714	Mtp	101.768	121.744	91.1083	94.9679	88.5107	107.89	104.873	97.123	8.97916	5.69729	849	0.700266	0.423672	0.9313	1.0798	0.110763	0.0309103
g12715	sky	45.6961	51.8162	51.495	49.3074	52.2977	57.0321	49.6691	52.8791	1.98868	2.24879	1722	0.733536	0.413259	0.930572	0.939297	-0.0903475	0.0312499
g12716	CG31675	18.3965	19.7611	15.7517	14.7937	15.6747	19.1196	17.9698	16.5293	1.17689	1.31986	405	0.290954	0.602281	0.952963	1.08715	0.120545	0.0209241
g12717	CG9336	340.322	463.288	359.563	385.164	353.456	370.922	387.725	369.848	38.188	9.16901	444	0.284284	0.60641	0.952963	1.04834	0.0681012	0.0209241
g12718	#N/A	5.58598	3.63849	3.74861	6.58401	7.57096	5.24622	4.32436	6.46706	0.631611	0.673637	468	2.76479	0.129626	0.777405	0.668675	-0.580623	0.109353
g12719	CG31676	468.098	575.82	445.583	427.585	486.285	478.372	496.5	464.081	40.1891	18.3903	456	0.670829	0.433246	0.9313	1.06986	0.097419	0.0309103
g12720	Oseg5	139.218	158.486	149.979	126.843	169.078	155.801	149.228	150.574	5.57502	12.4693	2382	0.0122802	0.914117	0.989756	0.991057	-0.0129597	0.00447189
g12721	CG31673	11.4214	28.1047	16.0003	14.4038	14.3334	23.8372	18.5088	17.5248	4.9767	3.15626	309	0.0365509	0.852491	0.98363	1.05615	0.0788133	0.00716804
g12722	CG9331	187.621	174.088	162.121	175.343	142.899	171.428	174.61	163.223	7.36567	10.2247	1029	0.780863	0.399141	0.928092	1.06976	0.0972883	0.0324089
g12723	CG9328	66.765	57.3253	64.5351	67.5652	63.1667	75.4829	62.8751	68.7383	2.84861	3.60345	603	1.01315	0.339614	0.909904	0.914704	-0.128624	0.0410044
g12726	GI:906470745	73.1365	32.4346	70.25	192.073	75.135	74.7586	58.607	113.989	13.1127	39.0421	336	5.47051	0.0432254	0.607171	0.514147	-0.959747	0.216689
g12727	#N/A	0.892613	0.65409	0.748763	1.38818	0.882148	1.93459	0.765155	1.40164	0.0693417	0.303887	2343	4.71447	0.0570363	0.664235	0.545901	-0.873288	0.177678
g12729	MESR3	52.0247	52.5246	54.3523	53.6547	56.9235	57.5518	52.9672	56.0433	0.707435	1.208	804	0.591611	0.460881	0.9313	0.945112	-0.081443	0.0309103
g12732	CG15161	60.3874	61.8818	63.5547	58.2055	60.8049	70.0548	61.9413	63.0217	0.914808	3.59571	1197	0.0514946	0.825392	0.979644	0.982857	-0.0249472	0.00893152
g12733	CG8602	70.3092	75.6045	90.6003	88.979	87.2336	83.9818	78.838	86.7315	6.07654	1.46427	1491	1.47545	0.254423	0.87395	0.90899	-0.137664	0.0585134
g12734	tank	65.4499	72.0516	62.6717	65.0549	71.0594	68.5175	66.7244	68.2106	2.7817	1.74012	1392	0.103508	0.754772	0.971432	0.978212	-0.0317804	0.0125876
g12735	CG31111	33.108	28.567	29.554	29.6569	19.2636	24.8505	30.4096	24.5903	1.37893	3.0031	912	3.24607	0.104028	0.751397	1.23665	0.306436	0.124131
g12736	CG12081	60.6796	54.6803	57.6155	54.0739	64.6703	57.681	57.6585	58.8084	1.73198	3.11043	1146	0.0682068	0.799657	0.97741	0.980446	-0.0284893	0.00992319
g12737	CG31961	186.386	190.853	165.393	180.845	170.417	155.555	180.877	168.939	7.84877	7.3381	1134	0.930456	0.359152	0.915412	1.07067	0.0985113	0.0383833
g12738	CG42371	146.556	149.641	149.821	124.498	145.956	147.371	148.673	139.275	1.05961	7.39996	264	0.621789	0.450012	0.9313	1.06748	0.0942034	0.0309103
g12739	Ets21C	15.2582	15.7913	11.584	12.2116	12.6379	6.61391	14.2112	10.4878	1.32259	1.94085	1542	3.13744	0.109197	0.752117	1.35502	0.438314	0.123714
g12740	nAChRbeta3	27.2442	25.4444	35.3192	28.5963	28.9611	23.4452	29.3359	27.0009	3.03643	1.78095	1305	0.551284	0.476125	0.931326	1.08648	0.119663	0.0308982
g12741	nAChRbeta3	11.2797	10.3725	10.1197	7.67577	8.49331	9.42722	10.5906	8.5321	0.352186	0.505972	1182	3.08015	0.112055	0.754177	1.24127	0.311816	0.122527
g12742	CG17996	51.7848	55.83	37.0392	43.9653	52.8416	50.0541	48.218	48.9537	5.71009	2.62076	366	0.0147564	0.905898	0.988339	0.984972	-0.0218451	0.00509428
g12743	CG31812	33.6335	29.2101	27.6692	30.366	20.145	32.3977	30.1709	27.6362	1.78752	3.79127	513	0.432103	0.526889	0.939778	1.09172	0.126598	0.0269747
g12744	VhaSFD	282.77	284.115	244.448	228.036	237.839	228.6	270.444	231.492	13.0038	3.17786	1635	5.47192	0.0432038	0.607171	1.16827	0.224369	0.216689
g12745	Cyt-c-p	1380.67	1125.84	1112.02	1141.75	1091.68	1148.2	1206.17	1127.21	87.3394	17.8635	327	0.829662	0.385367	0.924346	1.07005	0.0976827	0.0341653
g12746	Cyt-c-p	18.1544	15.7668	22.1509	20.0772	17.7707	22.1507	18.6907	19.9995	1.86233	1.26499	324	0.143452	0.713374	0.967961	0.934558	-0.0976443	0.014142
g12747	#N/A	1.13491	1.54275	0.782682	1.09858	2.11781	0.926852	1.15345	1.38108	0.21961	0.371686	2649	0.492046	0.500189	0.935652	0.835179	-0.259843	0.0288857
g12748	CG11911	6.31459	5.2099	5.9069	4.6862	3.3283	5.77845	5.81047	4.59765	0.322521	0.708681	621	1.25905	0.28996	0.891882	1.26379	0.337758	0.0496926
g12749	RapGAP1	55.4345	38.433	49.3831	49.774	41.5035	49.6811	47.7502	46.9862	4.97535	2.74149	2490	0.0309169	0.864194	0.984177	1.01626	0.0232707	0.0069268
g12750	CG4502	38.8701	29.6756	35.2944	41.9082	39.2056	39.4446	34.6134	40.1861	2.67597	0.863767	723	2.27552	0.164622	0.803938	0.861326	-0.215369	0.0947775
g12751	GI:907652778	36.4703	46.6698	48.4366	39.309	38.6399	35.4411	43.8589	37.7967	3.72935	1.1935	405	1.58792	0.238319	0.865214	1.16039	0.21461	0.0628765
g12752	CG13784	18.4673	20.8729	22.5859	17.896	24.2605	19.4289	20.642	20.5285	1.19452	1.91775	2994	0.00125533	0.972485	0.994837	1.00553	0.00796043	0.00224821
g12753	CG7382	51.7513	66.9542	52.9452	59.3904	55.2371	66.5521	57.2169	60.3932	4.88085	3.3046	735	0.312763	0.5892	0.950715	0.947406	-0.0779449	0.0219498
g12754	mid	28.0611	20.3088	26.3372	24.7091	20.2263	26.4525	24.9024	23.796	2.35008	1.85444	1635	0.196985	0.667311	0.961635	1.0465	0.0655658	0.0169895
g12755	mid	18.2672	17.1868	20.8026	21.1765	19.1802	18.9646	18.7522	19.7738	1.07158	0.704131	1932	0.37366	0.555659	0.94505	0.948338	-0.0765274	0.0245454
g12759	#N/A	2.19542	1.10001	1.03027	2.65402	4.19631	2.68411	1.4419	3.17815	0.377297	0.509155	774	6.47562	0.030702	0.544348	0.453693	-1.14021	0.264124
g12760	Plc21C	27.9092	22.5575	30.5317	28.8072	29.1769	27.1549	26.9995	28.3797	2.34647	0.621624	3714	0.335272	0.576323	0.949796	0.951365	-0.0719287	0.0223697
g12762	#N/A	2.67007	2.84593	2.66551	2.38418	2.6045	2.27969	2.72717	2.42279	0.0593947	0.0957286	1077	0.314621	0.588114	0.950404	1.12563	0.170735	0.0220919
g12763	GI:906467502	49.3801	79.8431	49.2636	36.5193	84.9714	31.897	59.4956	51.1292	10.1738	16.9736	450	0.313461	0.588792	0.950404	1.16363	0.218634	0.0220919
g12764	Slh	38.3204	38.018	31.9472	31.6115	33.9627	32.7088	36.0952	32.761	2.07583	0.679241	1917	1.5909	0.237912	0.865214	1.10177	0.139827	0.0628765
g12766	GI:906467498	49.6035	54.6647	51.69	47.756	83.432	29.056	51.9861	53.4147	1.46852	15.95	975	0.0256301	0.87623	0.985531	0.973255	-0.0391104	0.00632977
g12767	#N/A	2.01483	3.93715	1.53648	7.25636	4.26687	0.3639	2.49615	3.96238	0.733611	1.9955	519	0.957287	0.352631	0.912817	0.629963	-0.666661	0.0396163
g12768	CG9134	8.13958	6.86116	11.9761	8.77867	24.0648	5.18857	8.99227	12.6774	1.53687	5.78729	546	1.06386	0.32841	0.904374	0.709317	-0.495497	0.0436519
g12770	CG12111	16.1554	22.9593	16.7252	23.7221	45.3407	14.5008	18.6133	27.8545	2.17922	9.13934	534	2.6755	0.135236	0.787158	0.668232	-0.581579	0.103938
g12777	shi	7.56486	9.38112	9.05265	7.52562	6.40814	4.41418	8.66621	6.11598	0.558779	0.909997	1797	5.10414	0.0493255	0.639823	1.41698	0.502817	0.19394
g12780	GI:1121089368	5.80942	5.99908	5.01367	5.75253	5.04115	7.3703	5.60739	6.05466	0.301868	0.689129	1845	0.25032	0.628473	0.955326	0.926128	-0.110717	0.0198482
g12781	Mkrn1	7.94744	8.64806	11.8645	9.91839	11.6164	10.1322	9.48667	10.5557	1.206	0.533945	1398	0.652372	0.439432	0.9313	0.898729	-0.154043	0.0309103
g12782	CoVIII	1947.42	1641.12	1546.32	1572.91	1656.07	1778.24	1711.62	1669.07	121.033	59.6297	207	0.10973	0.747793	0.971076	1.02549	0.0363174	0.0127468
g12783	Rpn10	179.98	186.728	154.034	170.599	172.618	161.745	173.581	168.321	9.96555	3.33906	1170	0.188854	0.67378	0.96312	1.03125	0.0443939	0.0163196
g12784	VhaM9	454.177	496.037	402.761	358.494	359.456	404.415	450.992	374.122	26.9737	15.1492	276	5.8949	0.0372844	0.579351	1.20547	0.269593	0.237058
g12785	RpLP0	1483.6	1343.33	1278.57	1352.25	1547.21	1430.93	1368.5	1443.46	60.5096	56.6299	954	0.545635	0.47833	0.931681	0.948065	-0.0769422	0.0307327
g12786	Ddx1	20.708	19.8038	16.1385	22.2602	20.347	22.3973	18.8835	21.6682	1.39707	0.661787	2184	2.32791	0.160328	0.801134	0.871484	-0.198455	0.0962948
g12787	#N/A	4.30919	4.05432	3.5052	3.44876	3.2447	4.15086	3.95624	3.61477	0.237218	0.274439	546	0.178013	0.682671	0.964086	1.09446	0.130223	0.0158843
g12788	CG10133	9.03295	10.383	9.88686	11.4819	8.25189	7.48546	9.76761	9.07307	0.394268	1.22455	984	0.211768	0.655954	0.957329	1.07655	0.106415	0.018939
g12789	CG10732	16.3893	17.4163	23.977	27.6342	20.1712	19.6661	19.2609	22.4905	2.37662	2.57598	6492	1.60289	0.236282	0.865098	0.856403	-0.223638	0.0629345
g12794	CG6179	6.64637	6.7343	5.0459	5.416	4.17045	4.90833	6.14219	4.83159	0.548733	0.361601	885	1.72514	0.220507	0.854739	1.27126	0.346255	0.0681665
g12797	#N/A	0.578628	0.603033	1.41201	1.66713	0.849597	0.585236	0.864557	1.03399	0.273817	0.32564	2259	0.28053	0.608762	0.953523	0.836138	-0.258187	0.0206686
g12798	flr	32.6243	27.2152	31.4259	30.5452	27.7167	23.8793	30.4218	27.3804	1.6402	1.93159	1827	1.38297	0.268816	0.884824	1.11108	0.151963	0.0531433
g12799	CG10222	8.14272	13.5853	9.58662	12.909	10.3263	10.3204	10.4382	11.1852	1.62781	0.86187	915	0.199073	0.665676	0.961635	0.933214	-0.0997207	0.0169895
g128	Rbp6	13.1534	8.56762	11.0337	6.45978	10.6779	8.90868	10.9182	8.68212	1.32506	1.22293	318	1.01336	0.339566	0.909904	1.25755	0.330619	0.0410044
g12800	Hml	12.0464	14.7682	48.3975	22.1923	39.7486	17.9528	25.0707	26.6312	11.6898	6.67188	5523	0.0353709	0.85486	0.98363	0.941403	-0.0871164	0.00716804
g12801	Hml	113.403	132.293	156.99	110.549	160.827	78.7857	134.229	116.721	12.6195	23.8836	6132	0.762743	0.404454	0.930572	1.15	0.20163	0.0312499
g12814	MED1	11.7881	10.4704	11.94	12.5203	10.2245	12.5909	11.3995	11.7786	0.466609	0.777309	4635	0.132274	0.724215	0.969427	0.967816	-0.0471957	0.013485
g12815	#N/A	0.347283	0.34801	0.0651896	0.804667	0.452587	0.926371	0.253494	0.727875	0.0941526	0.142057	4893	7.8722	0.0198932	0.450004	0.348266	-1.52174	0.346784
g12816	GI:1135080359	17.8582	23.5874	19.3684	20.4641	21.7575	22.4582	20.2713	21.56	1.71439	0.584052	1581	0.430944	0.527431	0.939778	0.94023	-0.0889148	0.0269747
g12817	CG5955	4.54859	2.6509	2.77495	2.66495	6.3542	2.59428	3.32481	3.87115	0.612934	1.24169	1092	0.287069	0.604678	0.952963	0.85887	-0.219488	0.0209241
g12819	CG32428	39.0052	39.8229	42.1422	42.6336	50.8927	52.3427	40.3234	48.623	0.939526	3.02383	1317	5.50499	0.0427008	0.605151	0.829307	-0.270021	0.218136
g1282	CG44249	2.56298	2.31151	2.64608	3.22745	1.44739	1.70918	2.50686	2.12801	0.100575	0.554894	1326	0.441981	0.522308	0.938654	1.17803	0.236378	0.0274946
g12820	Ccdc56	44.2969	40.9937	45.1878	40.26	42.103	52.812	43.4928	45.0583	1.27574	3.91316	540	0.102356	0.756091	0.971432	0.965256	-0.0510165	0.0125876
g12821	mtTFB1	106.318	114.201	98.6842	97.551	95.7704	104.045	106.401	99.1221	4.47944	2.51446	1002	1.04902	0.33163	0.905245	1.07343	0.102232	0.0432337
g12822	crim	53.135	71.2967	60.6178	59.4969	52.8121	61.0353	61.6832	57.7814	5.26984	2.52405	492	0.396837	0.54389	0.943876	1.06753	0.0942709	0.0250851
g12823	CG14132	64.1552	62.1237	76.6037	48.9739	40.6865	53.5362	67.6276	47.7322	4.52623	3.76101	381	10.0994	0.0107695	0.325957	1.41681	0.502648	0.48684
g12824	Bmcp	159.853	126.79	161.558	167.849	134.692	181.914	149.4	161.485	11.316	13.9985	924	0.61666	0.451829	0.9313	0.925164	-0.112219	0.0309103
g12825	#N/A	1.39203	2.72015	2.20801	1.64074	2.83004	1.8102	2.10673	2.09366	0.386724	0.371425	939	0.00518936	0.944098	0.992405	1.00624	0.00898021	0.00331114
g12826	#N/A	0.714273	1.62838	2.83241	1.40315	3.02528	3.61215	1.72502	2.68019	0.61336	0.660615	732	1.41777	0.26327	0.879647	0.643617	-0.635725	0.0556918
g12827	sev	3.49497	2.83297	5.49626	4.78054	5.5264	2.80547	3.9414	4.3708	0.800575	0.811744	1683	0.231374	0.64162	0.955456	0.901757	-0.149189	0.0197891
g12828	sev	3.68558	3.70511	4.31211	3.15171	3.76355	1.6535	3.90093	2.85625	0.205665	0.626776	7767	3.02589	0.11485	0.75854	1.36575	0.449695	0.120021
g1283	Snp	16.0698	23.5243	13.1389	14.7535	14.7821	12.926	17.5777	14.1539	3.09135	0.613972	789	1.70966	0.222424	0.854739	1.2419	0.312547	0.0681665
g12838	#N/A	0.878525	0.354242	0.459394	0.602665	0.850507	0.695131	0.564054	0.716101	0.160139	0.07231	6249	0.747104	0.409131	0.930572	0.787674	-0.344329	0.0312499
g1284	Hsl	22.0769	22.5197	25.7171	22.4754	23.0531	20.1022	23.4379	21.8769	1.14673	0.902897	3138	0.786208	0.397595	0.928092	1.07135	0.0994358	0.0324089
g12840	Sur	5.03134	10.0769	4.25965	2.82393	5.25745	2.47269	6.45596	3.51802	1.82412	0.875603	3819	5.34022	0.0452813	0.623845	1.83511	0.875866	0.204923
g12841	Sur	1.78873	4.0449	1.7707	1.14918	2.05841	0.877757	2.53478	1.36178	0.755081	0.357018	3873	4.30072	0.066944	0.697683	1.86136	0.896361	0.156342
g12845	#N/A	0.544633	0.368943	0.531621	1.05564	1.08265	1.22762	0.481733	1.12197	0.0565197	0.0533971	6000	19.3301	0.00159698	0.114195	0.429365	-1.21972	0.942351
g12847	CG4406	12.0826	13.3554	8.04133	13.7459	8.68434	17.1053	11.1598	13.1785	1.60193	2.44743	1071	0.669822	0.43358	0.9313	0.846817	-0.239878	0.0309103
g1285	CG4554	2.2485	2.90869	2.66674	2.32693	2.89478	3.02164	2.60798	2.74779	0.192832	0.213588	8313	0.23561	0.638623	0.955456	0.949121	-0.0753365	0.0197891
g12854	#N/A	1.84426	2.10224	1.54705	2.26434	1.56226	1.99856	1.83118	1.94172	0.160404	0.204655	1134	0.0516336	0.825161	0.979644	0.943072	-0.0845599	0.00893152
g12856	CG7420	20.9231	43.4315	19.778	21.0781	34.5388	22.0923	28.0442	25.903	7.70075	4.32778	1137	0.105682	0.752307	0.971317	1.08266	0.114582	0.012639
g12858	UK114	27.2709	25.3176	25.6249	44.746	30.4472	19.9281	26.0711	31.7071	0.606383	7.19195	417	1.09869	0.321026	0.904374	0.822249	-0.282353	0.0436519
g1286	Bub3	19.1871	19.7881	16.095	19.0205	22.273	22.14	18.3567	21.1445	1.1441	1.06271	981	1.80028	0.211513	0.854739	0.868156	-0.203974	0.0681665
g12862	Got1	78.9785	88.2481	69.7187	88.9935	71.961	53.7642	78.9818	71.5729	5.34897	10.1717	1233	0.646611	0.441393	0.9313	1.10351	0.142106	0.0309103
g12863	TMS1	240.018	280.718	222.819	229.114	280.825	243.47	247.851	251.136	17.1668	15.412	1380	0.0264207	0.874354	0.985422	0.986919	-0.018996	0.00637767
g1287	tra2	10.2714	12.0859	9.09618	8.67854	9.16864	10.0536	10.4845	9.30026	0.869604	0.402363	789	0.63084	0.446837	0.9313	1.12733	0.172915	0.0309103
g12870	Pms2	5.18699	3.86126	3.61647	5.04624	3.51509	6.42394	4.22157	4.99509	0.487851	0.840103	882	0.464841	0.511988	0.936095	0.845144	-0.242731	0.02868
g1288	Blos1	64.3043	76.3331	64.8945	62.5708	54.6415	74.6772	68.5106	63.9632	3.91494	5.82558	435	0.43257	0.52667	0.939778	1.0711	0.0990868	0.0269747
g12885	CG6153	9.97646	11.1399	8.94316	6.13277	7.12873	10.5905	10.0198	7.95067	0.634518	1.35087	642	1.4934	0.251753	0.87395	1.26025	0.333713	0.0585134
g12886	CG31688	11.5703	9.06482	12.5378	12.1858	12.8854	9.70332	11.0576	11.5915	1.03481	0.965454	3231	0.180558	0.680555	0.963878	0.953942	-0.068026	0.0159778
g12888	CG31688	9.53998	6.8632	11.6401	12.1209	11.9008	9.25804	9.34775	11.0932	1.38231	0.919792	918	1.0301	0.335807	0.907061	0.842654	-0.246987	0.0423635
g1289	Vrp1	23.7328	20.2281	25.789	26.5244	23.7551	18.7588	23.25	23.0128	1.62334	2.27224	2517	0.00875845	0.927423	0.991076	1.01031	0.014794	0.00389304
g12890	Arpc2	64.2018	77.8108	63.9002	68.2091	65.8323	58.7855	68.6376	64.2756	4.58741	2.82953	906	0.586354	0.46282	0.9313	1.06786	0.0947272	0.0309103
g12891	CG10949	20.5593	20.0259	23.8194	18.5264	18.7471	20.1673	21.4682	19.147	1.18564	0.514132	1386	1.61768	0.234294	0.860836	1.12123	0.165087	0.0650796
g12892	CG6746	104.175	71.7098	82.9154	97.2157	72.0955	108.551	86.2668	92.6209	9.52057	10.7718	729	0.289673	0.603069	0.952963	0.931397	-0.102532	0.0209241
g12893	CG12264	53.5029	67.6243	56.4776	55.957	63.7101	56.9976	59.2016	58.8882	4.29802	2.42956	1395	0.00228939	0.962849	0.993436	1.00532	0.00765779	0.0028601
g12894	Piezo	6.13731	4.18927	6.2061	5.67035	9.75679	6.86336	5.51089	7.43017	0.661109	1.21322	6219	3.84003	0.0806562	0.720806	0.741691	-0.431109	0.142182
g12895	Piezo	17.665	16.4884	18.3318	17.351	22.4202	16.38	17.4951	18.7171	0.538871	1.87265	2871	0.519847	0.488632	0.934228	0.934713	-0.0974052	0.0295473
g12896	CG34134	61.6636	89.47	54.5137	68.6671	69.6464	61.8876	68.5491	66.7337	10.6621	2.43948	354	0.0304283	0.86526	0.98493	1.0272	0.0387217	0.00659472
g12897	CG8475	58.7186	55.1691	60.7141	58.1813	55.3282	56.365	58.2006	56.6248	1.62154	0.833805	3210	0.200163	0.664827	0.961512	1.02783	0.0396	0.0170452
g12898	Eogt	2.93186	4.56206	3.08042	3.73299	2.94348	2.82413	3.52478	3.16687	0.52041	0.28515	1605	0.269205	0.615983	0.953756	1.11302	0.154478	0.0205628
g12899	CG18173	5.82538	5.61368	5.25779	5.12089	4.59666	5.64978	5.56562	5.12244	0.165602	0.304011	1638	0.390841	0.546887	0.943958	1.08652	0.11971	0.0250472
g129	Rbp6	5.10594	8.42539	12.8752	8.47005	11.1494	6.88566	8.80218	8.83505	2.25069	1.2443	384	0.00711493	0.934566	0.991076	0.99628	-0.00537717	0.00389304
g1290	GI:906473674	1.91941	2.50046	2.57614	2.76509	2.0595	2.912	2.332	2.57886	0.207449	0.263121	1362	0.224113	0.646838	0.957041	0.904276	-0.145164	0.0190693
g12903	#N/A	6.99675	3.72879	3.10436	6.2476	2.51444	7.81189	4.60997	5.52464	1.20693	1.57138	411	0.161816	0.696578	0.964287	0.834437	-0.261125	0.0157935
g12904	#N/A	8.66462	4.83754	4.22881	6.80846	5.8718	4.65006	5.91032	5.77677	1.38832	0.624886	528	0.0175981	0.89729	0.988253	1.02312	0.0329737	0.00513164
g1291	GM130	29.0952	35.2091	28.4588	31.8057	29.1683	27.6556	30.921	29.5432	2.15188	1.21263	2718	0.299808	0.596895	0.952005	1.04664	0.0657618	0.0213609
g1292	ptc	12.0941	10.9043	13.475	10.712	10.5324	10.3008	12.1578	10.5151	0.742772	0.119019	4107	3.18403	0.106941	0.751397	1.15622	0.209421	0.124131
g12926	#N/A	1.24301	0.894873	1.55655	1.37084	1.69949	1.37063	1.23148	1.48032	0.191096	0.109583	3996	0.895729	0.367866	0.916269	0.831898	-0.265522	0.0379771
g12927	CadN	3.06656	1.60905	2.70228	2.70526	4.30538	3.41543	2.45929	3.47536	0.437937	0.462888	6138	3.75019	0.0837304	0.727056	0.707638	-0.498916	0.138432
g12929	Sytalpha	8.76837	9.77411	9.59566	8.52369	7.86155	11.6244	9.37938	9.33655	0.309817	1.15979	1446	0.00315692	0.956382	0.992827	1.00459	0.00660326	0.00312637
g1293	CG8635	64.2933	66.8666	55.1071	66.6644	63.9746	66.4863	62.089	65.7084	3.56912	0.868422	1230	0.572714	0.467917	0.9313	0.944917	-0.0817402	0.0309103
g12934	#N/A	3.02574	5.2556	1.23061	2.64173	4.78443	2.0402	3.17065	3.15545	1.16417	0.832793	648	0.00389404	0.951563	0.992827	1.00482	0.006932	0.00312637
g12935	#N/A	0.31659	0.824858	1.06228	1.29567	0.581059	0.343077	0.734575	0.739936	0.219944	0.286234	3303	0.0057325	0.941251	0.991853	0.992754	-0.0104911	0.00355264
g12936	Dhc36C	2.249	1.17193	2.57944	1.62976	2.55709	2.40467	2.00013	2.19717	0.424942	0.287096	8718	0.213707	0.654501	0.957329	0.910317	-0.135558	0.018939
g12937	#N/A	0.469512	0.733972	1.14574	1.22977	1.16665	1.35678	0.783073	1.25107	0.196747	0.0559105	2784	3.34224	0.0997105	0.74866	0.625925	-0.675939	0.125715
g12938	CG6412	95.3998	79.576	80.9593	82.7949	79.2848	90.7288	85.3117	84.2695	5.05984	3.38486	918	0.0303345	0.865465	0.98498	1.01237	0.0177336	0.00657265
g1294	CG14749	6.30713	6.20425	6.04651	5.73142	5.59714	6.60233	6.18596	5.97697	0.075789	0.315077	2031	0.0973478	0.761917	0.971432	1.03497	0.0495843	0.0125876
g12941	qua	77.1201	54.8685	63.2629	53.0671	93.2827	77.3643	65.0838	74.5713	6.48769	11.6929	2700	0.972201	0.349084	0.911923	0.872773	-0.196322	0.0400418
g12942	Eno	892.896	688.122	740.359	880.311	774.661	791.001	773.793	815.324	61.4311	32.8338	1509	0.390249	0.547185	0.943958	0.949061	-0.0754273	0.0250472
g12943	Rrp40	17.4283	21.4703	16.8732	21.336	16.689	18.8864	18.5906	18.9705	1.44874	1.34212	690	0.02565	0.876182	0.985531	0.979975	-0.0291837	0.00632977
g12944	CG31937	61.026	71.9201	66.7003	66.0991	60.9792	67.2559	66.5488	64.778	3.14578	1.92857	966	0.125972	0.730561	0.969427	1.02734	0.0389085	0.013485
g12945	CG17652	6.46752	8.42539	6.02227	5.12661	4.80579	5.65608	6.97173	5.19616	0.738107	0.24791	768	2.4597	0.150154	0.795948	1.34171	0.424071	0.0991152
g12946	CG17646	3.85736	2.05571	3.10202	4.36284	3.26755	3.2934	3.00503	3.64126	0.522348	0.360866	1491	0.740528	0.411124	0.930572	0.825271	-0.27706	0.0312499
g1295	Vps25	24.3996	20.4338	17.9232	16.9554	11.8107	17.2676	20.9189	15.3445	1.88523	1.76922	525	3.92676	0.0778222	0.714718	1.36328	0.447079	0.145865
g12952	GI:357618289	2.53665	5.63717	2.54887	4.10373	3.87623	5.38995	3.57423	4.45664	1.03148	0.471256	876	0.732042	0.413718	0.930572	0.802002	-0.318323	0.0312499
g12953	Moe	27.3961	34.1773	25.1175	49.5613	50.2602	51.4372	28.897	50.4196	2.72088	0.547354	1689	39.2434	0.000127675	0.0229859	0.57313	-0.803066	1.63854
g12958	CG31075	40.3432	32.3512	38.723	39.6847	30.4786	40.0267	37.1391	36.73	2.43925	3.12727	1458	0.0189405	0.89347	0.988253	1.01114	0.015982	0.00513164
g12959	CG14253	4.28151	6.23381	4.60943	7.5862	7.11145	7.27799	5.04159	7.32521	0.603583	0.139065	519	3.34504	0.0995879	0.74866	0.688251	-0.538993	0.125715
g1296	Cirl	50.5691	36.4679	49.4711	41.5099	54.5148	48.6023	45.5027	48.209	4.5285	3.75934	2895	0.305563	0.59345	0.951169	0.943862	-0.0833516	0.0217422
g12960	CG14253	8.71414	4.25704	8.19583	5.94389	6.76655	6.29546	7.05567	6.3353	1.40729	0.238313	720	0.267846	0.616863	0.953756	1.11371	0.155369	0.0205628
g12961	CG5521	6.57353	5.32473	10.2828	8.11221	9.94696	7.18438	7.39369	8.41451	1.48886	0.811685	3102	0.640224	0.443585	0.9313	0.878683	-0.186586	0.0309103
g12962	CG5521	6.26273	4.25412	6.71349	6.03421	7.98293	5.42935	5.74345	6.48217	0.755946	0.770431	2922	0.661602	0.43632	0.9313	0.886038	-0.174559	0.0309103
g12963	CG12811	7.70189	12.6134	5.36991	13.2567	9.19604	5.4052	8.56175	9.28597	2.13477	2.26698	594	0.10708	0.750738	0.971317	0.922009	-0.117148	0.012639
g12964	mtTFB2	13.5188	10.3525	13.9314	14.7139	8.66613	15.1777	12.6009	12.8526	1.13047	2.09751	1431	0.00600645	0.939866	0.991722	0.980416	-0.0285338	0.00360988
g12965	cindr	13.6803	10.9859	17.4349	15.2777	19.7903	15.0279	14.0337	16.6986	1.87003	1.54752	2790	1.88629	0.201815	0.852491	0.840409	-0.250837	0.0693103
g12968	lost	136.039	137.344	158.031	161.396	146.377	155.204	143.805	154.326	7.12322	4.358	1644	1.06515	0.32813	0.904374	0.931827	-0.101866	0.0436519
g12969	CG32944	4.3658	4.89119	5.43341	4.68841	5.71995	4.2895	4.8968	4.89928	0.308204	0.426184	1497	0.00163012	0.968648	0.994262	0.999492	-0.00073242	0.00249926
g1297	Cirl	29.0333	23.0927	33.1	25.3305	33.821	33.6317	28.4087	30.9277	2.9057	2.79916	3156	0.58433	0.46357	0.9313	0.91855	-0.12257	0.0309103
g12977	CG10516	36.1466	30.7585	38.9064	41.6006	33.1282	40.094	35.2705	38.2743	2.39254	2.60952	1074	0.665822	0.43491	0.9313	0.921519	-0.117914	0.0309103
g12978	CG7368	5.96859	6.91148	6.79699	5.12423	7.11578	7.1866	6.55902	6.47554	0.29706	0.675962	1971	0.00648093	0.937542	0.991076	1.01289	0.018479	0.00389304
g12979	CG6091	32.0513	37.322	38.0146	33.846	32.3581	31.5636	35.796	32.5892	1.88297	0.66894	2190	1.57116	0.240628	0.866645	1.0984	0.135402	0.0621588
g1298	rgr	4.7375	4.30146	4.90458	4.04224	4.54008	5.18572	4.64785	4.58935	0.179786	0.331012	1821	0.0108871	0.919114	0.991076	1.01275	0.0182733	0.00389304
g1299	Mtp	2.8533	1.20553	2.35231	2.12087	2.00329	1.44851	2.13705	1.85756	0.487694	0.207318	1695	0.325983	0.581564	0.950343	1.15046	0.202213	0.0221197
g12991	CG6938	149.39	153.266	152.431	128.66	166.853	156.498	151.696	150.67	1.17782	11.4038	3933	0.00751706	0.932747	0.991076	1.0068	0.00978348	0.00389304
g12992	CG6931	3.11219	5.59883	4.15894	3.29947	7.03018	4.49676	4.28999	4.94214	0.720814	1.09975	882	0.391767	0.546422	0.943958	0.868043	-0.204161	0.0250472
g12993	viaf	88.2306	98.6214	67.1172	74.6553	82.8389	75.2833	84.6564	77.5925	9.2684	2.62947	720	0.72159	0.41695	0.93101	1.09104	0.125702	0.0310457
g12994	endos	156.19	180.864	152.729	164.414	152.221	158.454	163.261	158.363	8.85814	3.52008	354	0.15365	0.703902	0.966085	1.03093	0.0439427	0.0149846
g12995	gig	7.78639	6.90622	7.47908	7.59372	6.92326	6.22365	7.39057	6.91354	0.25791	0.395534	789	0.168782	0.6905	0.964287	1.069	0.0962598	0.0157935
g12997	CG7328	8.63193	12.4945	8.69318	9.15135	9.7494	8.31476	9.93985	9.07184	1.27742	0.416047	954	0.301386	0.595946	0.951731	1.09568	0.131829	0.0214859
g12998	gig	11.9633	10.6898	10.7875	12.4833	12.4198	12.6947	11.1469	12.5326	0.409179	0.083096	4731	2.67193	0.135467	0.787158	0.889429	-0.169049	0.103938
g12999	#N/A	0.874174	0.599372	1.15082	0.933951	0.857429	0.864214	0.874788	0.885198	0.159189	0.024455	5682	0.00202532	0.965056	0.993744	0.98824	-0.0170673	0.0027254
g130	CG7724	28.7545	39.7467	32.2722	30.4711	36.1957	34.5696	33.5911	33.7454	3.24097	1.70315	1191	0.00465843	0.947029	0.992827	0.995427	-0.00661275	0.00312637
g13002	#N/A	1.16646	1.51957	0.920919	0.808744	0.697482	1.48712	1.20232	0.997781	0.173744	0.246767	1905	0.483954	0.503646	0.935652	1.20499	0.269022	0.0288857
g13003	bi	20.7906	14.2549	23.0612	24.4921	23.145	24.5782	19.3689	24.0718	2.63967	0.464041	1314	3.05387	0.113397	0.756795	0.804631	-0.3136	0.121022
g13004	CG3556	89.7138	80.5329	89.3556	93.8039	101.51	85.2559	86.5341	93.5231	3.00237	4.69412	1626	1.18419	0.303896	0.895781	0.925269	-0.112055	0.0477981
g13005	eIF3-S8	149.683	157.031	151.348	168.458	187.922	160.428	152.687	172.269	2.2246	8.16224	2763	3.34958	0.09939	0.74866	0.886327	-0.174088	0.125715
g13006	HP1b	48.3851	44.8439	46.113	48.5495	43.2298	53.2158	46.4474	48.3317	1.03583	2.88478	543	0.161624	0.696748	0.964287	0.961013	-0.0573727	0.0157935
g13007	CG18278	41.5167	37.8593	36.259	42.8103	38.8952	40.5385	38.545	40.748	1.556	1.13506	2991	0.648171	0.440861	0.9313	0.945936	-0.080185	0.0309103
g13008	CG3626	13.2545	12.6747	14.1651	13.1112	11.3074	12.4959	13.3648	12.3048	0.433766	0.529386	2781	0.994356	0.343913	0.909904	1.08614	0.11921	0.0410044
g13009	CG14130	12.7389	11.304	16.219	12.3311	9.59202	10.1368	13.4206	10.6866	1.4592	0.837125	708	2.08336	0.181732	0.827221	1.25583	0.328645	0.0823787
g13010	Ca-alpha1T	16.497	11.1355	17.9574	14.5267	25.9204	18.8143	15.1966	19.7538	2.07389	3.32246	7860	2.81062	0.126863	0.775787	0.769301	-0.37838	0.110258
g13011	Ca-alpha1T	10.0359	8.4503	15.3812	13.1434	16.8645	13.2629	11.2891	14.4236	2.0966	1.22095	1068	2.20697	0.170472	0.809858	0.782685	-0.353496	0.0915913
g13012	vanin-like	5.43588	7.62617	6.12232	5.25709	8.31207	7.73339	6.39479	7.10085	0.646793	0.936893	1563	0.449176	0.519018	0.937681	0.900567	-0.151095	0.0279447
g13015	Nsun2	18.1197	17.626	18.1086	18.7342	15.2817	19.4634	17.9514	17.8265	0.162728	1.28965	2193	0.00974717	0.923449	0.991076	1.00701	0.0100785	0.00389304
g13017	Tip60	12.6266	13.7847	13.7788	14.7894	11.9513	12.7194	13.3967	13.1534	0.385045	0.847527	1470	0.0318876	0.862104	0.983714	1.0185	0.0264444	0.00713106
g13020	CG6660	12.9858	46.0762	26.0599	21.7057	25.86	16.0473	28.3739	21.2043	9.6222	2.84377	765	1.04558	0.332385	0.90529	1.33812	0.420207	0.0432122
g13021	Tep4	39.458	145.24	62.7982	52.8462	84.8574	45.9457	82.4988	61.2164	32.0861	11.9872	4386	1.05707	0.329877	0.90507	1.34766	0.430454	0.0433179
g13027	Hdc	3.46744	4.56274	3.54699	4.0365	3.67898	4.40278	3.85906	4.03942	0.35259	0.208948	3732	0.143044	0.713761	0.967961	0.95535	-0.0658981	0.014142
g13029	Syb	596.757	600.4	501.299	530.46	550.072	541.876	566.152	540.803	32.4434	5.68715	405	0.434133	0.525941	0.939778	1.04687	0.0660871	0.0269747
g1303	CG6907	9.49942	16.0051	10.8179	10.1184	12.5889	8.60136	12.1075	10.4362	1.98565	1.16203	1032	0.649937	0.440259	0.9313	1.16014	0.214296	0.0309103
g13033	CAP	30.1193	25.7473	32.9928	36.877	32.1534	34.8202	29.6198	34.6169	2.10648	1.36737	7599	3.89988	0.0786871	0.717354	0.855647	-0.224913	0.144266
g13034	CAP	10.281	8.91757	11.4962	14.5892	11.3768	10.4172	10.2316	12.1277	0.744806	1.26151	5022	2.57027	0.142258	0.795948	0.843654	-0.245277	0.0991152
g13035	CAP	64.9132	66.5667	67.6413	77.7055	74.517	74.9826	66.3737	75.735	0.793404	0.994369	1476	4.47767	0.0624627	0.682343	0.876394	-0.190349	0.165997
g13036	Klp98A	3.69014	3.39593	5.20469	3.90163	5.04731	2.98386	4.09692	3.9776	0.560358	0.596875	3861	0.0201591	0.890122	0.988253	1.03	0.0426395	0.00513164
g13037	CG5548	278.409	250.612	229.318	254.358	213.527	252.352	252.78	240.079	14.2128	13.2888	354	0.418438	0.533353	0.941012	1.0529	0.0743714	0.0264047
g13038	CG9067	32.0556	24.3259	29.2392	21.1942	24.2541	28.7793	28.5402	24.7425	2.25856	2.20319	420	1.10342	0.320042	0.904374	1.15349	0.206003	0.0436519
g13040	CG10062	103.26	83.9924	94.4627	98.8184	88.4665	160.334	93.905	115.873	5.56905	22.4305	2595	2.20385	0.170745	0.81005	0.810413	-0.303271	0.0914881
g13041	CG9416	11.8875	10.2366	12.722	14.6447	10.8094	15.5021	11.6154	13.6521	0.730278	1.44272	2595	1.92867	0.197256	0.84746	0.850814	-0.233084	0.0718806
g13043	CG11961	9.56789	11.8251	9.45903	10.4741	12.5799	12.2648	10.284	11.7729	0.77119	0.655757	2664	1.85884	0.204844	0.854121	0.873529	-0.195072	0.0684806
g13048	Rgk1	19.2882	19.5184	28.052	21.0879	25.1892	20.5287	22.2862	22.2686	2.88365	1.46918	1518	0.00020255	0.988945	0.997599	1.00079	0.00114086	0.00104388
g13049	GI:906473818	25.8753	24.7919	21.3871	23.1744	19.232	28.7035	24.0181	23.7033	1.35218	2.74694	783	0.0211088	0.887583	0.988253	1.01328	0.0190366	0.00513164
g13050	Vps35	83.5014	86.5562	87.5651	87.5842	94.3727	90.1931	85.8742	90.7167	1.22163	1.97707	2406	0.83622	0.383573	0.92312	0.94662	-0.0791426	0.0347419
g13051	CG12020	15.9555	17.268	12.729	9.64418	11.6444	16.4923	15.3175	12.5936	1.34857	2.03308	1065	1.64289	0.230956	0.856406	1.21629	0.282484	0.0673203
g13052	Patj	28.1549	25.7004	28.4257	27.9789	22.7301	24.2078	27.427	24.9723	0.866822	1.56266	2637	1.42647	0.261908	0.878837	1.0983	0.13527	0.0560917
g13053	JTBR	51.7226	58.2253	45.6165	58.5339	45.7188	52.3945	51.8548	52.2158	3.64043	3.70048	465	0.00339059	0.954798	0.992827	0.993087	-0.0100074	0.00312637
g13054	Als2	16.9908	19.4407	16.051	16.0117	19.3934	17.3623	17.4942	17.5892	1.01036	0.982782	4362	0.0060148	0.939825	0.991722	0.994599	-0.00781373	0.00360988
g13055	babo	13.9816	10.5896	12.6954	12.1362	10.6502	12.9198	12.4222	11.9021	0.988665	0.665553	804	0.117848	0.739012	0.971076	1.0437	0.0617139	0.0127468
g13056	babo	22.9425	18.09	21.1175	23.5889	21.8212	19.6279	20.7167	21.6793	1.41508	1.14564	1299	0.198943	0.665777	0.961635	0.955596	-0.0655269	0.0169895
g13062	Hmt-1	50.9347	56.8937	49.4807	48.5558	56.8933	52.2405	52.4364	52.5632	2.26785	2.41224	2556	0.00161602	0.968784	0.994262	0.997588	-0.0034842	0.00249926
g13063	cv-d	3.36504	2.9035	3.73255	2.74719	3.40579	2.21004	3.33369	2.78767	0.239839	0.345777	2991	1.21293	0.298434	0.894259	1.19587	0.258059	0.0485368
g13065	CG4546	123.322	117.147	110.306	117.139	124.329	140.192	116.925	127.22	3.75924	6.80995	1362	1.38762	0.268066	0.884686	0.919076	-0.121744	0.053211
g13066	cv-d	6.80071	6.30672	8.71972	8.15163	7.29056	6.82841	7.27572	7.42353	0.735947	0.387722	1134	0.0190064	0.893287	0.988253	0.980088	-0.0290162	0.00513164
g13067	spn-E	8.71414	6.02594	7.86508	8.36379	8.494	9.40008	7.53505	8.75262	0.793365	0.325903	4380	1.90464	0.199824	0.850651	0.860891	-0.216097	0.0702484
g13068	CG5013	30.1353	30.9157	29.875	32.2306	24.6765	31.568	30.3087	29.4917	0.31267	2.41519	1041	0.0906698	0.76995	0.973116	1.0277	0.0394193	0.0118356
g13069	Dhod	36.5994	36.1848	29.3721	32.525	29.0346	36.9859	34.0521	32.8485	2.34306	2.30101	1200	0.150398	0.706881	0.966421	1.03664	0.0519162	0.0148335
g13070	CG4743	16.3029	15.4118	15.843	13.604	11.0807	13.9668	15.8526	12.8838	0.257295	0.907633	906	3.13212	0.109458	0.752195	1.23043	0.299157	0.12367
g13071	GI:906474715	6.31024	17.2239	11.3657	7.47701	11.5392	13.8934	11.6333	10.9699	3.15334	1.87401	435	0.0295072	0.867292	0.985422	1.06047	0.0847091	0.00637767
g13072	CG4730	4.89135	4.21537	5.14176	3.64641	3.9097	4.67539	4.7495	4.07717	0.276671	0.308617	1737	1.05781	0.329716	0.90507	1.1649	0.220208	0.0433179
g13074	CG6654	4.41595	7.09506	3.95124	7.51822	3.65759	5.10443	5.15408	5.42675	0.979718	1.12606	888	0.0446783	0.837155	0.980987	0.949755	-0.0743722	0.00833664
g13075	#N/A	2.17853	1.82444	2.65811	1.01895	2.10905	2.47322	2.22036	1.86708	0.241565	0.436897	840	0.360482	0.56258	0.946615	1.18922	0.250015	0.0238264
g13077	RASSF8	2.03669	2.08469	1.95253	3.04835	4.18994	3.46829	2.02464	3.56886	0.0386245	0.333362	1797	10.1038	0.0107575	0.325957	0.567307	-0.817798	0.48684
g13079	#N/A	1.6758	0.764084	0.749722	1.3168	1.89274	1.33173	1.0632	1.51376	0.306325	0.18954	4680	1.91629	0.198573	0.84746	0.702358	-0.509721	0.0718806
g13080	jigr1	3.23836	4.98572	2.39469	2.57033	7.64769	3.82832	3.53959	4.68212	0.762979	1.52661	1332	0.980676	0.347092	0.911879	0.755981	-0.403578	0.0400629
g13081	CG1427	5.63096	4.68996	3.71684	5.0775	3.64914	3.20108	4.67925	3.97591	0.552582	0.565778	1416	0.732958	0.413437	0.930572	1.1769	0.234994	0.0312499
g13082	spartin	22.6685	19.6552	20.3848	23.0366	20.4493	22.7573	20.9029	22.081	0.907608	0.819862	1776	0.404743	0.539987	0.942088	0.946643	-0.079108	0.0259085
g13083	CG6923	21.3358	21.7048	25.1551	22.1339	27.8886	23.3807	22.7319	24.4677	1.21627	1.74791	4362	0.78048	0.399252	0.928092	0.929058	-0.106159	0.0324089
g13084	CG1943	122.668	131.859	124.318	121.146	140.063	121.067	126.282	127.425	2.82906	6.31892	390	0.0175771	0.897351	0.988253	0.991027	-0.0130042	0.00513164
g13085	CG9399	406.567	384.308	397.192	375.806	448.543	466.747	396.023	430.365	6.45211	27.7813	471	1.29359	0.283836	0.891232	0.920201	-0.119978	0.0500092
g13086	CG11902	9.73848	10.1492	7.48143	7.74674	7.3328	8.54682	9.12305	7.87546	0.829329	0.356318	1812	1.51067	0.249223	0.87395	1.15841	0.212152	0.0585134
g13088	Kap-alpha3	174.788	179.394	165.862	185.863	176.094	169.381	173.348	177.113	3.97223	4.78526	1551	0.121002	0.735693	0.970019	0.978743	-0.0309978	0.0132197
g13089	Rga	72.7159	72.6765	60.436	71.4231	71.3231	65.8259	68.6095	69.524	4.08674	1.84929	1776	0.0320087	0.861845	0.983714	0.986845	-0.0191039	0.00713106
g13091	Pi4KIIalpha	39.7421	43.2026	43.0955	30.0843	35.7512	36.5417	42.0134	34.1258	1.13609	2.03356	2424	7.4746	0.0224109	0.479538	1.23113	0.299988	0.319177
g13092	CG7183	8.23501	10.2403	9.59111	8.13762	8.96287	7.57186	9.35547	8.22412	0.590745	0.403872	1746	1.2047	0.299984	0.895781	1.13757	0.185949	0.0477981
g13093	CG14314	2.88482	4.0173	3.51987	2.99637	2.35944	2.73091	3.47399	2.69558	0.327722	0.184713	1314	1.65382	0.229529	0.856406	1.28878	0.366002	0.0673203
g13094	CG7985	3.20204	3.64995	3.90693	3.6693	3.1645	3.63518	3.58631	3.48966	0.205956	0.162877	2286	0.0351068	0.855396	0.983645	1.0277	0.0394132	0.00716173
g13095	PROTEIN	12.185	12.0255	16.6695	15.4743	10.0091	11.2038	13.6267	12.229	1.5221	1.65886	354	0.282786	0.607346	0.952963	1.11429	0.156122	0.0209241
g13096	Ssdp	44.554	45.0339	44.3941	49.0371	41.7783	48.7461	44.6607	46.5205	0.192256	2.3726	1728	0.311009	0.590229	0.951169	0.960021	-0.0588617	0.0217422
g13098	MED17	9.24022	10.2802	9.79303	10.8646	8.37962	8.67332	9.77113	9.30586	0.300402	0.783983	1938	0.19676	0.667488	0.961635	1.05	0.0703869	0.0169895
g13099	CG2931	20.019	18.9841	17.7806	20.4341	19.4517	26.1602	18.9279	22.0154	0.646775	2.09174	888	1.68113	0.226016	0.854739	0.859758	-0.217998	0.0681665
g131	rogdi	14.4319	18.9799	16.435	18.5404	16.145	19.0651	16.6156	17.9169	1.31598	0.898779	951	0.440442	0.523016	0.938857	0.927371	-0.108781	0.0274006
g13100	Taf12	39.4211	45.3483	32.6286	41.6639	41.3999	38.3057	39.1327	40.4565	3.6747	1.07808	567	0.103998	0.754215	0.971432	0.967278	-0.0479981	0.0125876
g13101	Ho	121.998	152.118	111.157	126.365	144.95	151.549	128.424	140.955	12.2532	7.53941	825	1.00098	0.342388	0.909904	0.911105	-0.13431	0.0410044
g13102	CG11902	2.75002	5.48573	4.82339	4.0517	3.78548	5.33935	4.35305	4.39218	0.824002	0.479782	1521	0.0040246	0.950759	0.992827	0.991091	-0.0129099	0.00312637
g13103	CG11902	4.94689	6.56836	5.22335	3.98682	3.54579	5.63568	5.57953	4.38943	0.500811	0.635998	1374	1.78503	0.213297	0.854739	1.27113	0.346111	0.0681665
g13104	CG11902	3.6701	4.41334	5.28177	5.91565	4.3578	5.57482	4.45507	5.28276	0.465716	0.472828	1389	0.967014	0.350312	0.912518	0.843323	-0.245842	0.0397584
g13105	CG11902	3.59185	5.18779	4.85891	4.09042	4.05684	4.06159	4.54618	4.06962	0.48652	0.0104919	1674	0.433533	0.526221	0.939778	1.1171	0.159762	0.0269747
g13106	CG11902	4.77276	7.01985	5.91734	5.04076	5.91231	4.894	5.90332	5.28235	0.648717	0.317812	1698	0.474564	0.507712	0.935652	1.11755	0.160345	0.0288857
g13107	CG11902	2.40098	2.57584	2.49871	2.40453	1.67494	2.4488	2.49184	2.17609	0.0505955	0.250902	1851	0.535706	0.482251	0.932367	1.1451	0.195474	0.0304132
g13108	CG11902	1.5323	1.30185	1.9509	1.5705	2.18215	1.7327	1.59502	1.82845	0.189973	0.182945	1962	0.43148	0.52718	0.939778	0.872334	-0.197047	0.0269747
g13109	#N/A	5.59093	3.76729	3.29323	7.06955	4.79048	4.45697	4.21715	5.439	0.700389	0.820942	678	1.04762	0.331936	0.90529	0.775354	-0.367073	0.0432122
g13110	CG18476	4.57908	4.88068	5.24849	5.27	3.13447	4.81182	4.90275	4.40543	0.193556	0.649097	942	0.305648	0.593399	0.951169	1.11289	0.154308	0.0217422
g13111	CG11902	2.05135	2.56545	1.60187	1.6119	1.11212	3.20108	2.07289	1.97504	0.278368	0.629773	1593	0.0486449	0.830203	0.97987	1.04955	0.0697649	0.00883138
g13112	CG11902	1.63492	2.12985	2.39379	2.67643	0.646302	1.18114	2.05285	1.50129	0.222424	0.607515	1599	0.898157	0.367246	0.916269	1.3674	0.451431	0.0379771
g13113	asun	9.04173	9.38896	9.11351	6.95033	8.65822	9.18286	9.1814	8.2638	0.105826	0.673972	1995	0.929696	0.359339	0.915412	1.11104	0.151908	0.0383833
g13115	Mat89Ba	1.18491	1.76412	1.28052	1.6848	1.79715	1.32073	1.40985	1.60089	0.179273	0.143787	3861	0.538062	0.481315	0.932367	0.880665	-0.183335	0.0304132
g13119	#N/A	0.112804	1.02867	0.757001	1.03412	1.24223	0.325979	0.632825	0.867442	0.27158	0.277317	4635	0.612253	0.453399	0.9313	0.72953	-0.454961	0.0309103
g13120	RpI135	5.19437	5.70635	6.05405	5.48277	4.81605	6.44109	5.65159	5.57997	0.249675	0.47162	3372	0.0168975	0.899342	0.988253	1.01284	0.0184001	0.00513164
g13121	AP-2alpha	30.4481	24.8822	35.2135	30.2737	32.491	31.646	30.1813	31.4703	2.98539	0.646086	2799	0.205693	0.66056	0.96013	0.959041	-0.0603361	0.0176701
g13122	ebi	18.149	19.4607	20.4654	20.5936	20.0545	19.5964	19.3584	20.0815	0.670653	0.288175	1995	0.230882	0.641971	0.955456	0.963991	-0.0529083	0.0197891
g13123	CG13690	3.19433	3.99487	4.36522	4.18339	1.73177	2.95388	3.85148	2.95635	0.345527	0.70772	1023	1.1201	0.316606	0.903279	1.30278	0.381595	0.0441783
g13124	RpLP1	2215.66	2346.43	2109.84	2005.09	2523.04	2324.94	2223.98	2284.36	68.4231	150.891	345	0.124463	0.732107	0.969427	0.973569	-0.0386446	0.013485
g13125	CG11885	24.4497	28.9928	23.3301	14.368	18.764	18.5694	25.5909	17.2338	1.73138	1.434	417	7.03146	0.0256964	0.510117	1.48493	0.570391	0.29233
g13128	comm2	5.65519	4.18588	6.58646	6.90123	7.98413	9.84247	5.47584	8.24261	0.698766	0.858842	1017	5.00018	0.0512486	0.647464	0.664334	-0.59002	0.188785
g13131	#N/A	3.89656	2.30734	1.15257	0.927827	2.80064	2.21791	2.45216	1.98213	0.795427	0.553339	1107	0.372485	0.556269	0.945096	1.23713	0.307001	0.024524
g13135	fwe	60.8642	62.6121	50.4218	57.6496	54.2846	48.6763	57.966	53.5368	3.80571	2.61723	582	0.691084	0.426621	0.9313	1.08273	0.114676	0.0309103
g13136	#N/A	1.0695	0.787499	0.907785	1.40065	1.15544	0.604687	0.921596	1.05359	0.0817003	0.235351	2811	0.275476	0.611961	0.953695	0.874717	-0.193112	0.0205904
g13137	GI:307169310	7.86238	13.6567	7.59459	10.7258	12.9503	11.8336	9.70454	11.8366	1.97757	0.642161	399	0.90514	0.365473	0.916269	0.819878	-0.28652	0.0379771
g13138	DCP2	2.83987	2.93938	5.17382	3.82107	3.16358	2.19217	3.65102	3.05894	0.761937	0.473126	3360	0.703476	0.422649	0.9313	1.19356	0.255269	0.0309103
g13139	CG9384	10.1739	7.77936	12.5034	7.91715	7.99371	5.85872	10.1522	7.25653	1.36377	0.69925	1773	5.00768	0.0511069	0.646858	1.39905	0.484445	0.189191
g13140	mop	44.933	38.4319	41.8992	39.8661	46.3992	35.6347	41.7547	40.6333	1.87809	3.13103	5565	0.10867	0.748966	0.971076	1.0276	0.0392757	0.0127468
g13144	CG9134	11.3562	7.24602	11.3111	50.991	31.6732	26.1195	9.9711	36.2612	1.3626	7.53737	564	39.7976	0.00012098	0.0227974	0.27498	-1.8626	1.64211
g13145	Fer2LCH	9.33657	20.7784	10.2052	22.9264	87.8772	6.18305	13.4401	38.9956	3.67772	24.9142	672	4.50391	0.0618304	0.678186	0.344656	-1.53677	0.168651
g13146	Fer2LCH	919.033	1204.28	850.829	976.861	1120.75	954.626	991.38	1017.41	108.254	52.0672	678	0.0726991	0.793333	0.976189	0.974412	-0.0373964	0.010466
g13147	Fer1HCH	679.065	1025.29	638.724	744.025	1033.68	748.085	781.026	841.929	122.685	95.8809	615	0.309861	0.590905	0.951169	0.927662	-0.108328	0.0217422
g13152	rut	28.2226	26.4394	32.789	25.4751	31.3682	29.609	29.1503	28.8174	1.89077	1.74661	4650	0.0183187	0.895222	0.988253	1.01155	0.0165698	0.00513164
g13153	rut	51.0682	45.1504	52.4717	40.3876	49.0515	48.8512	49.5635	46.0967	2.24341	2.85516	924	0.689325	0.427189	0.9313	1.0752	0.104612	0.0309103
g13154	rut	71.7198	80.8444	78.553	70.9313	75.9679	73.4247	77.0391	73.4413	2.74067	1.45396	1407	0.499796	0.496918	0.935652	1.04899	0.0689981	0.0288857
g13170	SelG	230.422	198.662	168.176	195.874	183.123	168.283	199.087	182.426	17.97	7.9726	312	0.8855	0.370495	0.916269	1.09133	0.126082	0.0379771
g13171	regucalcin	28.627	36.3549	23.5056	33.7181	39.4503	39.2816	29.4958	37.4834	3.73462	1.88326	726	3.91407	0.078229	0.716474	0.786905	-0.345739	0.1448
g13172	regucalcin	213.496	142.256	300.864	189.907	131.025	143.419	218.872	154.784	45.8652	17.9226	960	4.18232	0.070169	0.703211	1.41405	0.499836	0.152914
g13173	CG10424	34.1565	36.1632	35.0487	36.9872	37.6241	35.0523	35.1228	36.5545	0.580465	0.773287	1083	0.286769	0.604864	0.952963	0.960833	-0.0576417	0.0209241
g13174	hang	24.3932	19.4048	21.5372	21.5956	20.5283	20.2719	21.7784	20.7986	1.44507	0.405338	5739	0.382989	0.550862	0.943958	1.04711	0.0664124	0.0250472
g13177	CG31145	27.7842	23.0332	29.2777	19.8474	23.5358	14.5982	26.6984	19.3271	1.8826	2.59316	207	2.63477	0.1379	0.788361	1.38139	0.466124	0.103275
g13178	CG31145	54.9683	52.6256	36.0869	51.2041	54.2627	47.1118	47.8936	50.8595	5.94197	2.07149	906	0.275383	0.61202	0.953695	0.941684	-0.0866849	0.0205904
g13179	CG10184	93.963	106.928	115.99	128.244	178.08	145.94	105.627	150.755	6.39185	14.5865	1188	13.9566	0.00439323	0.202089	0.700654	-0.513226	0.694458
g1318	bves	33.2153	25.9622	29.3226	29.6822	28.0261	28.5131	29.5	28.7405	2.09567	0.491382	669	0.0781991	0.785872	0.975984	1.02643	0.0376339	0.0105572
g13181	CG32573	15.9838	16.1953	20.5137	21.8632	21.1287	11.1197	17.5642	18.0372	1.47597	3.46525	1104	0.0363916	0.852808	0.98363	0.973778	-0.0383356	0.00716804
g13185	CG10011	6.9555	5.84337	8.26967	7.58231	8.92721	6.70945	7.02285	7.73966	0.70122	0.645028	6615	0.804321	0.392425	0.926331	0.907385	-0.140214	0.0332337
g13186	ATPsyn-Cf6	707.407	693.978	664.527	655.668	700.564	734.669	688.637	696.967	12.6632	22.8765	318	0.0359499	0.853692	0.98363	0.988049	-0.0173461	0.00716804
g13187	#N/A	1.37003	1.05578	1.01239	0.98556	0.653825	0.808541	1.14606	0.815975	0.11268	0.0958356	6774	3.76018	0.0833813	0.727056	1.40453	0.490089	0.138432
g13188	Rpt5	144.353	160.6	136.259	162.118	178.333	150.179	147.071	163.544	7.15692	8.15857	1284	2.10183	0.179988	0.826062	0.899277	-0.153163	0.0829872
g13189	CG9603	791.168	831.807	695.697	698.284	761.535	787.16	772.891	748.993	40.3402	26.4116	417	0.196395	0.667775	0.961635	1.03191	0.0453128	0.0169895
g1319	GI:907740374	8.65445	8.55295	9.83135	7.03496	5.39301	6.46794	9.01292	6.29864	0.410265	0.48149	438	3.28775	0.102129	0.750529	1.43093	0.516954	0.124633
g13190	Arl2	15.5441	19.3293	23.8511	22.8246	24.7386	28.9251	19.5748	25.4961	2.40116	1.80134	555	3.37165	0.0984355	0.745909	0.767758	-0.381276	0.127314
g13191	CG9601	28.3044	29.7778	24.8694	25.2886	26.5629	28.4965	27.6505	26.7827	1.45415	0.932552	1584	0.150588	0.706706	0.966421	1.0324	0.0460084	0.0148335
g13192	CG16908	4.40108	4.74307	6.19981	5.81617	4.97083	6.24344	5.11465	5.67681	0.551486	0.373919	3267	0.6875	0.427781	0.9313	0.900972	-0.150445	0.0309103
g13193	#N/A	0.435586	0.220674	0.162395	0.332766	0.47831	0.209791	0.272885	0.340289	0.0830719	0.0776061	10803	0.485879	0.502819	0.935652	0.801922	-0.318467	0.0288857
g13194	PpD3	29.4719	33.9318	28.2819	29.0001	29.7787	30.8443	30.5619	29.8744	1.71963	0.534523	1641	0.0797023	0.783883	0.975984	1.02301	0.0328245	0.0105572
g13195	CG12948	27.0528	29.8204	31.2625	25.2092	22.6225	33.2626	29.3786	27.0314	1.23515	3.20382	1005	0.560371	0.472615	0.931326	1.08683	0.120128	0.0308982
g13196	CG34409	5.35849	5.83626	4.39445	7.13267	4.96081	4.95006	5.1964	5.68118	0.424032	0.725752	1488	0.283651	0.606805	0.952963	0.914669	-0.128678	0.0209241
g13197	ea	44.5535	65.7227	50.7638	61.9238	83.2521	53.8033	53.68	66.3264	6.28257	8.78152	1197	2.69986	0.133675	0.784212	0.809331	-0.305199	0.105567
g13198	mRpL9	46.2727	50.6005	44.9199	42.9066	40.8186	50.0221	47.2644	44.5825	1.71314	2.78581	774	0.44454	0.521133	0.938219	1.06016	0.0842773	0.0276957
g13199	FK506-bp1	80.4652	76.7488	68.5963	72.0937	61.7786	66.0008	75.2701	66.6244	3.50511	2.99397	1116	2.57717	0.141784	0.795948	1.12977	0.176026	0.0991152
g1320	CG5941	43.3326	40.3217	43.866	41.4708	37.9169	42.6578	42.5068	40.6818	1.10334	1.42431	549	0.253806	0.626124	0.955326	1.04486	0.0633077	0.0198482
g13200	Syt14	6.35703	6.6996	6.97208	2.89984	6.45393	3.92176	6.67624	4.42518	0.177934	1.0564	1830	4.28453	0.0673739	0.697683	1.50869	0.5933	0.156342
g13201	CG9791	11.3127	11.819	11.3431	10.7815	11.1326	11.5714	11.4916	11.1618	0.163948	0.228473	2334	0.120384	0.736339	0.970311	1.02954	0.0420057	0.0130892
g13202	Vps24	193.285	189.535	165.81	189.032	174.082	165.568	182.877	176.227	8.60182	6.85775	681	0.262042	0.620653	0.954379	1.03773	0.0534335	0.0202792
g13206	cpx	368.521	294.635	372.135	306.65	329.452	295.07	345.097	310.391	25.2527	10.1001	393	1.739	0.218809	0.854739	1.11181	0.152916	0.0681665
g13209	Cisd2	403.842	368.943	324.527	311.708	336.399	376.318	365.771	341.475	22.951	18.8232	402	0.73633	0.412404	0.930572	1.07115	0.0991578	0.0312499
g1321	#N/A	1.08927	0.567605	1.62145	1.05564	2.6082	1.44796	1.09277	1.70393	0.304223	0.466102	6000	2.40194	0.154506	0.799876	0.641325	-0.640873	0.0969772
g13210	Ef1gamma	514.339	516.187	482.837	537.048	576.524	480.085	504.454	531.219	10.8217	27.9919	1275	0.55651	0.474101	0.931326	0.949616	-0.0745833	0.0308982
g13211	CG15817	3.56735	3.0154	5.01718	5.02853	5.13642	5.19376	3.86664	5.11957	0.596925	0.0484347	4800	4.56868	0.0603038	0.672927	0.755267	-0.404942	0.172032
g13212	SP1029	64.8646	98.8889	94.8467	73.4872	120.147	79.3864	86.2001	91.007	10.7314	14.6694	2793	0.146756	0.710264	0.96671	0.947181	-0.0782882	0.0147037
g13213	Orc2	2.77822	1.32412	2.97642	2.3073	2.29601	2.74142	2.35959	2.44824	0.520886	0.146622	1929	0.0133585	0.910443	0.989226	0.963787	-0.0532136	0.0047044
g13214	rdx	26.4879	23.8794	25.1759	23.7546	23.7385	23.9893	25.1811	23.8275	0.753008	0.0810605	1362	0.493525	0.499561	0.935652	1.05681	0.0797139	0.0288857
g1322	inaE	19.715	16.7464	19.4551	19.3442	28.1307	22.235	18.6388	23.2366	0.949188	2.5854	2115	4.24357	0.0684768	0.699819	0.802129	-0.318093	0.155014
g13222	Cyp6d5	83.2191	49.7626	54.5146	26.2415	36.5955	33.8797	62.4988	32.2389	10.4506	3.09947	1533	21.8073	0.00106991	0.0900966	1.93861	0.955026	1.04529
g13223	CG3061	199.748	215.325	187.136	212.336	202.254	212.493	200.736	209.028	8.15226	3.38699	1119	0.395804	0.544404	0.943958	0.960333	-0.0583927	0.0250472
g13224	CG9922	71.3973	69.6389	52.2687	68.5696	49.2113	62.9546	64.435	60.2452	6.1043	5.75013	357	0.317192	0.586618	0.950404	1.06955	0.0969988	0.0220919
g13225	CG6136	18.697	19.1376	14.0544	13.1176	13.9526	20.7437	17.2963	15.938	1.62597	2.41492	783	0.303512	0.594673	0.951386	1.08523	0.118	0.021643
g13226	glo	33.8483	33.3839	32.073	33.4037	32.6041	32.4312	33.1018	32.813	0.531543	0.299536	2178	0.018428	0.894912	0.988253	1.0088	0.0126396	0.00513164
g13227	ClC-a	12.1894	8.4465	7.27815	9.84988	5.85848	10.1177	9.30469	8.60869	1.48127	1.37728	504	0.165009	0.693773	0.964287	1.08085	0.112164	0.0157935
g13229	ClC-a	72.867	79.8079	65.0628	54.8703	52.6287	53.2337	72.5792	53.5776	4.25896	0.669545	3672	18.7831	0.00175326	0.119657	1.35466	0.437927	0.92206
g1323	inaE	2.9804	3.32798	3.89625	2.97388	6.89278	3.79368	3.40154	4.55345	0.266928	1.19337	1842	1.77986	0.213908	0.854739	0.747026	-0.42077	0.0681665
g13230	CaMKI	135.838	151.361	136.594	143.987	154.834	137.399	141.264	145.407	5.05319	5.08278	3978	0.190615	0.672365	0.962945	0.971513	-0.041695	0.0163986
g13234	RhoGAP93B	1.40551	1.39314	2.23684	1.84069	3.00237	1.67761	1.67849	2.17356	0.279194	0.417071	4278	1.62983	0.232677	0.858624	0.772234	-0.372891	0.0661968
g13235	CG7044	27.9158	35.648	31.3693	31.6699	35.5548	34.4504	31.6444	33.8917	2.23634	1.15573	3081	0.750466	0.408118	0.930572	0.933691	-0.0989823	0.0312499
g13236	CG5745	12.2654	12.6341	16.7926	14.2887	13.1284	10.4066	13.8974	12.6079	1.45153	1.15049	1833	0.586965	0.462594	0.9313	1.10228	0.140486	0.0309103
g13237	Sec15	29.4675	31.0689	28.05	26.3533	26.2244	24.7677	29.5288	25.7818	0.872016	0.508431	2280	3.77994	0.0826962	0.725642	1.14534	0.19577	0.139278
g13238	rtet	5.10451	4.98732	5.22724	5.25251	3.50038	4.47795	5.10636	4.41028	0.0692636	0.506927	1434	0.828386	0.385718	0.924346	1.15783	0.211425	0.0341653
g13239	Rab11	178.944	211.466	172.344	198.521	193.412	157.24	187.585	183.057	12.0917	12.9926	645	0.0723228	0.793855	0.976189	1.02473	0.035245	0.010466
g1324	GI:906465714	4.81304	5.77505	4.32715	4.97628	1.71667	4.39218	4.97175	3.69505	0.425439	1.00346	1032	1.32548	0.278344	0.888707	1.34552	0.42816	0.0512414
g13240	ppan	11.3746	11.553	9.52684	11.1093	9.90758	10.446	10.8182	10.4876	0.647714	0.34753	1356	0.0810326	0.782139	0.975695	1.03152	0.0447681	0.0106861
g13241	Bdbt	51.8552	51.764	49.0439	52.8421	37.0817	55.8612	50.8877	48.595	0.922266	5.82223	852	0.196689	0.667544	0.961635	1.04718	0.0665104	0.0169895
g13242	CG5757	7.12605	6.36566	10.4337	8.79919	5.51902	8.23706	7.97513	7.51842	1.24872	1.01279	642	0.0884419	0.772702	0.973302	1.06075	0.0850791	0.0117523
g13243	CG7461	88.675	66.5687	67.9625	74.4993	73.8562	86.0212	74.4021	78.1256	7.14781	3.95217	1875	0.270825	0.614938	0.953756	0.952339	-0.0704525	0.0205628
g13244	CG7461	73.4557	55.578	59.4666	58.9817	52.1292	54.2782	62.8334	55.1297	5.42846	2.02344	1872	2.34505	0.158954	0.801134	1.13974	0.188702	0.0962948
g13245	CG7461	173.446	150.574	132.012	149.364	150.626	141.421	152.011	147.137	11.9825	2.88096	1875	0.175055	0.685153	0.964287	1.03312	0.0470146	0.0157935
g13246	Rpn5	146.524	159.639	136.442	147.715	168.767	145.583	147.535	154.022	6.71533	7.39827	1488	0.363954	0.560739	0.945919	0.957886	-0.0620746	0.0241459
g13247	CG1218	26.4005	26.6348	25.915	28.0758	24.1012	25.8128	26.3168	25.9966	0.211945	1.15103	1317	0.0243092	0.879432	0.986709	1.01232	0.0176588	0.00581108
g13248	CG2046	78.6488	95.7232	69.8316	74.9535	72.1487	80.5606	81.4012	75.8876	7.59991	2.47282	708	0.568015	0.469696	0.9313	1.07265	0.101186	0.0309103
g13249	Atu	36.8407	35.2958	31.9256	40.1177	39.0545	37.8901	34.6874	39.0208	1.45112	0.643266	2253	2.84633	0.124762	0.773924	0.888946	-0.169832	0.111302
g1325	CG3149	50.0285	56.6591	46.327	49.3173	43.4992	46.6539	51.0049	46.4902	3.02232	1.68154	1680	1.42161	0.262668	0.879379	1.09711	0.13371	0.055824
g13250	Spec2	13.3275	8.68102	16.2614	12.7549	13.8949	8.88771	12.7566	11.8459	2.20679	1.51524	255	0.0861922	0.77552	0.973302	1.07689	0.106865	0.0117523
g13251	mib2	139.654	121.357	125.169	129.24	118.438	128.023	128.727	125.234	5.57322	3.41612	804	0.16335	0.695227	0.964287	1.02789	0.0396902	0.0157935
g13252	CG2911	7.94775	6.84084	5.195	7.43471	7.85456	4.71647	6.6612	6.66858	0.799711	0.983551	921	0.000304754	0.986441	0.997338	0.998892	-0.00159881	0.00115769
g13255	AnxB9	1948.08	2390.58	1563.29	1614.4	1882.29	1356.91	1967.32	1617.87	239.01	151.673	975	2.70024	0.133651	0.784212	1.21599	0.282135	0.105567
g13256	r-l	19.2956	21.3141	20.6139	28.5307	22.7979	25.6958	20.4079	25.6748	0.591744	1.65496	1470	6.46496	0.0308092	0.544348	0.794861	-0.331226	0.264124
g1326	por	5.96611	6.2413	5.18386	4.73538	4.28812	6.13873	5.79709	5.05408	0.316739	0.557485	1446	0.801297	0.393281	0.926378	1.14701	0.197881	0.0332115
g13260	#N/A	1.56008	2.46785	2.17543	1.1675	2.39134	1.44908	2.06779	1.66931	0.267522	0.370055	1173	0.479131	0.505727	0.935652	1.23871	0.308838	0.0288857
g13261	CG17360	45.4714	46.7925	57.2058	52.4658	60.9911	52.8143	49.8232	55.4238	3.71093	2.7855	2682	1.66901	0.227565	0.85487	0.898951	-0.153686	0.0681001
g13262	CG17360	40.4542	32.5573	53.1621	44.2677	52.5281	50.052	42.0579	48.9493	6.00192	2.44748	2181	1.70209	0.223368	0.854739	0.859214	-0.218911	0.0681665
g13263	#N/A	0.714273	2.12686	2.24103	1.73723	1.38299	1.17948	1.69405	1.43323	0.490997	0.162958	1281	0.187117	0.675183	0.96312	1.18198	0.241207	0.0163196
g13264	Sbf	6.46138	7.87708	8.36318	6.23215	7.002	7.25429	7.56722	6.82948	0.570445	0.307416	5988	1.18289	0.304146	0.895781	1.10802	0.147986	0.0477981
g13265	CG8273	10.5712	9.05687	9.64472	9.7285	8.28255	9.5636	9.75761	9.19155	0.440793	0.456986	2745	0.441482	0.522537	0.938654	1.06158	0.0862197	0.0274946
g13267	CG8301	3.05561	3.75946	4.07346	2.89012	4.92113	3.27037	3.62951	3.69387	0.300928	0.623367	2310	0.0217955	0.885783	0.988178	0.982576	-0.0253593	0.00516465
g13268	P58IPK	112.114	94.6388	100.039	103.717	83.1364	82.0051	102.264	89.6194	5.16582	7.05624	1497	2.45587	0.150437	0.795948	1.14109	0.190411	0.0991152
g13269	Ote	22.778	25.3176	21.0354	22.5782	23.3665	16.9087	23.0437	20.9511	1.2433	2.034	1251	0.704261	0.422399	0.9313	1.09988	0.137341	0.0309103
g1327	Ranbp16	35.9914	32.5675	33.3111	34.4031	33.928	34.6881	33.9567	34.3397	1.03978	0.221713	3294	0.0284537	0.869658	0.985422	0.988845	-0.0161842	0.00637767
g13271	CG45002	2.59926	2.58263	4.56904	4.03872	5.92127	3.31005	3.25031	4.42335	0.659382	0.77794	2967	2.36356	0.157489	0.801134	0.734808	-0.444561	0.0962948
g13272	CG11902	8.06864	5.82496	7.01445	6.2521	5.92358	5.2948	6.96935	5.82349	0.648088	0.280843	3888	2.77412	0.129057	0.776276	1.19677	0.25914	0.109984
g13274	CG6254	10.4892	14.1901	11.8138	10.9632	9.45494	14.8643	12.1644	11.7608	1.08264	1.61167	1296	0.0598589	0.812031	0.978968	1.03432	0.0486773	0.00923142
g13275	CG6254	6.12862	6.86116	6.77671	6.5213	5.94861	4.84267	6.58883	5.77086	0.231392	0.492663	1365	0.779827	0.399442	0.928327	1.14174	0.191236	0.0322992
g13276	CG11902	10.0261	7.94871	10.6953	8.25345	8.99456	9.31282	9.55673	8.85361	0.826891	0.313827	4563	0.654815	0.438605	0.9313	1.07942	0.11025	0.0309103
g13277	dik	31.2257	37.8403	38.8748	37.4465	39.9841	40.2647	35.9803	39.2318	2.39599	0.896305	1440	1.13146	0.314298	0.901419	0.91712	-0.124818	0.0450731
g13278	Rad17	5.75462	6.10443	7.22203	5.06016	5.84964	7.24572	6.36036	6.05184	0.44251	0.638967	1590	0.117004	0.739909	0.971076	1.05098	0.071734	0.0127468
g13279	CG3016	43.146	45.8067	34.6124	42.8238	46.2375	39.8835	41.1884	42.9816	3.37651	1.83592	1539	0.232321	0.640947	0.955456	0.958279	-0.0614827	0.0197891
g1328	Gbeta13F	90.719	85.224	88.2398	101.405	107.514	96.1858	88.0609	101.702	1.58879	3.27361	1023	4.7157	0.0570096	0.664235	0.865874	-0.207771	0.177678
g13280	Meics	10.0941	10.2369	14.6547	8.0321	8.73103	10.2463	11.6619	9.00314	1.49696	0.6535	2046	3.99012	0.0758306	0.711454	1.29531	0.3733	0.147853
g13281	CG7386	11.2498	12.0965	11.7654	10.7575	11.0927	14.8356	11.7039	12.2286	0.246346	1.3071	1464	0.126779	0.729737	0.969427	0.957092	-0.0632698	0.013485
g13282	CG1529	12.9801	12.7563	13.9852	11.7304	11.4026	13.2709	13.2405	12.1346	0.377887	0.575969	1722	0.888158	0.369809	0.916269	1.09113	0.125828	0.0379771
g13283	Paf-AHalpha	27.9546	29.1337	32.2266	36.1052	34.4043	37.0485	29.7717	35.8527	1.27379	0.773688	678	4.093	0.0727317	0.706689	0.830388	-0.268142	0.150772
g13284	stas	192.171	140.819	212.025	147.925	141.861	155.264	181.672	148.35	21.2151	3.87476	1023	4.11176	0.0721838	0.705752	1.22462	0.292332	0.151348
g13285	CG5445	37.0697	40.363	44.0486	38.7655	40.4626	41.1703	40.4938	40.1328	2.01572	0.713528	945	0.0100104	0.922426	0.991076	1.00899	0.0129178	0.00389304
g13287	Ppt1	22.6762	21.7336	18.3795	20.576	16.8306	19.8927	20.9297	19.0998	1.30385	1.15161	807	0.688204	0.427552	0.9313	1.09581	0.131998	0.0309103
g13288	HDAC4	18.9886	17.7856	22.989	18.8438	25.3953	21.5343	19.9211	21.9245	1.5728	1.90131	3552	0.944974	0.355601	0.914128	0.908623	-0.138247	0.0389929
g13289	ebo	9.40494	7.64397	7.61635	8.12048	7.47334	6.85466	8.22175	7.48283	0.591648	0.365442	3141	0.895082	0.368032	0.916269	1.09875	0.135862	0.0379771
g1329	Caf1-180	7.7514	7.37748	7.29846	6.11869	6.27633	6.95518	7.47578	6.45007	0.139687	0.256626	3693	2.89006	0.12225	0.767479	1.15902	0.21291	0.114933
g13290	Nup160	6.00766	3.75505	7.07101	5.52335	4.21517	5.26083	5.61124	4.99979	0.977541	0.39956	4308	0.583301	0.463953	0.9313	1.1223	0.166453	0.0309103
g13291	GI:906467809	4.2108	3.2913	4.16428	4.06337	4.55567	4.16282	3.88879	4.26062	0.299047	0.150292	2949	0.509702	0.492793	0.935228	0.912729	-0.131742	0.0290827
g13292	RfC38	11.5944	7.94965	7.29676	9.74998	6.61664	8.1118	8.94695	8.15948	1.33709	0.904833	1071	0.324584	0.582362	0.950404	1.09651	0.13292	0.0220919
g13293	Csl4	17.3874	27.7141	21.4645	19.8241	12.9382	20.3938	22.1886	17.7187	3.00297	2.39591	639	1.75711	0.216618	0.854739	1.25227	0.32455	0.0681665
g13294	CG7246	10.8392	10.033	9.39691	8.77867	7.81259	9.06712	10.0897	8.55279	0.417315	0.379354	1833	2.62735	0.138392	0.789668	1.17969	0.238413	0.102556
g13296	CG43394	24.3224	15.4056	18.9828	20.2653	14.7302	20.0558	19.5703	18.3504	2.59076	1.81112	3117	0.283308	0.60702	0.952963	1.06648	0.0928505	0.0209241
g13297	CG8552	61.2599	53.1087	54.6954	53.675	54.9157	55.2381	56.3547	54.6096	2.49504	0.47646	5409	0.24161	0.634436	0.955326	1.03196	0.0453803	0.0198482
g13298	GI:1048068774	3.68203	4.79666	2.80786	3.21473	6.06477	8.20184	3.76218	5.82711	0.575515	1.44455	852	2.64028	0.137535	0.788361	0.645635	-0.63121	0.103275
g13301	sws	39.3643	40.7711	42.8208	34.5328	42.6876	37.0108	40.9854	38.0771	1.00355	2.41369	4164	0.992977	0.344231	0.909904	1.07638	0.106187	0.0410044
g13302	sn	11.5509	11.0644	12.332	15.906	13.8137	12.5173	11.6491	14.079	0.369184	0.987187	1539	3.39194	0.0975681	0.745909	0.82741	-0.273326	0.127314
g13303	su(r)	9.03346	9.25027	10.6119	7.75859	6.12175	6.98147	9.63188	6.95393	0.494001	0.472716	3111	10.6418	0.00938679	0.31018	1.3851	0.469988	0.508386
g13306	Rok	14.8292	14.4167	17.5535	16.9362	18.7488	17.1778	15.5998	17.6209	0.984097	0.568247	4134	2.38834	0.155554	0.80015	0.885299	-0.175763	0.0968286
g13308	CG11284	171.679	199.227	178.549	159.363	191.159	168.297	183.152	172.94	8.27883	9.46785	753	0.56341	0.47145	0.931326	1.05905	0.0827688	0.0308982
g1331	Crag	12.3066	9.20994	15.3352	12.105	15.4081	14.5658	12.2839	14.0263	1.76826	0.990955	4992	1.12579	0.315447	0.902189	0.875779	-0.191362	0.0447023
g13310	#N/A	1.91245	1.40818	1.92763	1.41564	1.50263	2.16256	1.74942	1.69361	0.170677	0.235816	1572	0.0361544	0.853282	0.98363	1.03295	0.0467738	0.00716804
g13311	Ppt1	3.47303	3.70177	3.65971	3.92814	3.92264	3.19335	3.6115	3.68138	0.0702956	0.244017	828	0.0140368	0.908209	0.988554	0.98102	-0.0276454	0.00499956
g13313	Hexo2	27.8267	19.27	27.6086	27.8114	23.9026	13.12	24.9017	21.6113	2.81659	4.39307	1785	0.632993	0.446087	0.9313	1.15225	0.204458	0.0309103
g13314	CG2004	53.5207	53.213	56.1014	61.5879	50.9857	64.6193	54.2784	59.0643	0.915835	4.13301	1248	1.07673	0.325652	0.904374	0.918971	-0.121909	0.0436519
g13315	fu	3.50317	3.28013	4.27434	2.72404	2.47293	5.14077	3.68588	3.44591	0.301193	0.850524	2388	0.132861	0.723634	0.969427	1.06964	0.0971242	0.013485
g13319	CCKLR-17D1	9.81062	11.8408	14.6108	23.0513	18.2505	14.8006	12.0874	18.7008	1.39117	2.39239	906	8.11112	0.0185468	0.438802	0.646357	-0.629598	0.357731
g1332	CG14438	5.21171	5.1766	5.70116	5.12559	5.30002	5.27988	5.36316	5.23516	0.169307	0.0550955	6546	0.0908148	0.769772	0.973116	1.02445	0.0348482	0.0118356
g13320	Cyp308a1	1468.11	1163.12	1360.38	1216.17	1088.26	1384.74	1330.54	1229.72	89.2999	85.8539	1446	0.778329	0.399877	0.928426	1.08198	0.113675	0.0322527
g13325	#N/A	0.102761	0.191242	0.3045	0.153804	0.198967	0.212111	0.199501	0.188294	0.0583833	0.0176575	8904	0.0164784	0.90059	0.988253	1.05952	0.083406	0.00513164
g1333	mam	1.40757	0.500093	1.71743	3.10025	2.31242	3.51289	1.20836	2.97519	0.365257	0.352141	2043	9.86015	0.0114583	0.338944	0.406147	-1.29993	0.469872
g13333	CG6734	3.56302	2.12189	1.86316	3.06638	2.29959	1.61799	2.51602	2.32799	0.528801	0.418355	1284	0.106692	0.751173	0.971317	1.08077	0.112061	0.012639
g13339	CG31743	3.56107	12.007	7.66762	6.30967	8.28074	8.47466	7.74524	7.68836	2.43845	0.691613	624	0.000959716	0.975941	0.995387	1.0074	0.0106338	0.00200804
g13350	CG13954	2.95641	2.5255	3.37068	2.03111	1.86116	2.3109	2.95086	2.06772	0.244	0.131115	2697	4.90031	0.0531847	0.656964	1.42711	0.513093	0.182458
g13358	#N/A	3.6994	1.07095	2.1733	3.94764	3.09505	0.989853	2.31455	2.67751	0.762046	0.878992	954	0.12323	0.733377	0.969427	0.864439	-0.210164	0.013485
g13365	#N/A	1.34064	5.53051	1.36313	2.04836	4.03785	2.9056	2.74476	2.99727	1.39289	0.576142	585	0.0972825	0.761994	0.971432	0.915754	-0.126968	0.0125876
g13369	CG16890	7.42315	4.62493	6.89139	5.28346	5.46792	6.52863	6.31316	5.76	0.857958	0.387985	810	0.259746	0.622167	0.954379	1.09603	0.132292	0.0202792
g13370	CG31731	11.2472	9.66776	6.76097	8.89829	7.71138	8.62588	9.22532	8.41185	1.31383	0.358957	3963	0.561332	0.472246	0.931326	1.09671	0.133176	0.0308982
g13391	Dys	16.3737	15.1843	13.5445	17.4455	14.4186	20.4502	15.0342	17.4381	0.820164	1.74119	471	0.811155	0.390502	0.926325	0.862145	-0.213998	0.0332367
g13395	Dip-B	144.634	174.2	130.861	137.645	142.586	119.204	149.898	133.145	12.7848	7.11503	1521	1.81789	0.209477	0.854162	1.12582	0.170982	0.0684598
g13396	CG9286	11.0027	14.5246	8.23387	14.7937	11.1015	7.63087	11.2537	11.1754	1.8203	2.06806	891	8.57005e-05	0.992809	0.998002	1.00701	0.0100794	0.000868418
g13397	CG42375	34.1947	47.4202	48.4516	32.5033	26.7859	40.6416	43.3555	33.3103	4.59005	4.02011	237	2.47456	0.14906	0.795948	1.30157	0.380248	0.0991152
g13398	CG9288	57.0776	63.8556	43.593	50.214	45.5204	50.9933	54.842	48.9092	5.95516	1.70928	600	1.0927	0.322277	0.904374	1.1213	0.165175	0.0436519
g13399	GI:906458121	92.9996	211.063	141.617	104.533	282.448	137.019	148.56	174.666	34.2584	54.7006	714	0.415905	0.534569	0.941309	0.850535	-0.233558	0.0262676
g1340	CG18507	5.33365	9.98202	7.05773	7.87054	10.9453	4.88441	7.4578	7.90007	1.3567	1.74968	1740	0.110094	0.747392	0.971076	0.944017	-0.083115	0.0127468
g13401	CG9297	7.61447	5.41923	13.285	17.8835	9.47863	9.85218	8.7729	12.4048	2.34337	2.74149	7227	2.26475	0.165523	0.803938	0.70722	-0.499768	0.0947775
g13402	CG34383	8.84026	5.67453	10.4443	7.98339	12.5567	11.2039	8.31971	10.5813	1.40131	1.35641	11193	2.32821	0.160303	0.801134	0.786262	-0.346918	0.0962948
g13403	RhoL	35.3276	21.7838	27.2995	28.3765	35.9109	27.9042	28.1369	30.7305	3.93212	2.59377	555	0.353944	0.566079	0.948069	0.915602	-0.127208	0.0231601
g13404	e(y)1	14.3043	16.7069	13.441	15.7188	13.1849	16.1544	14.8174	15.0194	0.977054	0.925812	795	0.00954016	0.924264	0.991076	0.986553	-0.0195317	0.00389304
g13405	CG8142	6.89869	10.2484	5.9069	7.44968	5.05782	7.86933	7.68467	6.79228	1.31346	0.875648	1080	0.402282	0.541196	0.94249	1.13138	0.178088	0.0257232
g13406	RhoL	8.15494	4.55298	4.54863	9.76451	9.73699	9.42636	5.75218	9.64262	1.20138	0.10842	561	5.3904	0.0444754	0.615932	0.596537	-0.745315	0.210468
g13407	RhoL	31.2572	33.6244	26.2921	27.9105	31.8268	25.6609	30.3913	28.4661	2.16048	1.80151	552	0.2951	0.599745	0.952858	1.06763	0.0944143	0.0209717
g13408	Syx18	30.4763	33.2109	27.8536	25.4955	23.1659	23.4406	30.5136	24.034	1.54665	0.735042	1128	7.29239	0.0236952	0.49002	1.2696	0.344376	0.309786
g13409	mld	1.82945	0.875483	2.09551	1.71135	2.5934	1.72626	1.60015	2.01034	0.370382	0.291561	7002	1.10365	0.319993	0.904374	0.795959	-0.329234	0.0436519
g13418	#N/A	0.288684	0.295488	0.402553	0.351064	0.186318	0.208558	0.328908	0.248647	0.0368747	0.0516095	6339	1.02665	0.336577	0.907445	1.32279	0.403589	0.0421799
g13427	form3	5.73941	7.54049	12.6051	12.3143	12.1097	11.0453	8.62835	11.8231	2.05525	0.393354	5352	3.56752	0.0904514	0.735162	0.729788	-0.45445	0.133617
g13428	form3	1.61688	1.62595	0.830658	1.37453	2.11455	0.94268	1.35783	1.47725	0.263599	0.342165	4608	0.134014	0.722494	0.969427	0.91916	-0.121611	0.013485
g13429	msl-3	22.292	26.8717	21.8124	23.6966	27.058	19.7648	23.6587	23.5065	1.61245	2.10751	1806	0.00117901	0.973334	0.994837	1.00647	0.00931074	0.00224821
g13430	Hsp83	620.166	560.222	590.806	668.935	584.891	594.239	590.398	616.022	17.3055	26.5939	2145	0.371048	0.557017	0.945752	0.958405	-0.0612931	0.0242228
g13431	CG14966	31.0223	26.791	30.6214	21.4551	18.8971	26.1891	29.4782	22.1804	1.34861	2.13604	375	4.12008	0.0719425	0.705297	1.32902	0.410361	0.151628
g13432	CG5181	26.5559	23.6157	22.5066	22.9079	20.4748	23.6654	24.226	22.3493	1.2081	0.962472	822	0.683298	0.429147	0.9313	1.08397	0.116326	0.0309103
g13433	CG34008	25.0797	25.1961	17.8936	11.4123	13.203	18.4258	22.7231	14.347	2.41501	2.10387	615	7.89892	0.0197367	0.449823	1.58382	0.663412	0.346958
g13434	ATPsyn-b	919.562	813.199	805.5	829.277	792.167	883.57	846.087	835.005	36.8046	26.5406	771	0.0384534	0.848753	0.98363	1.01327	0.0190213	0.00716804
g13435	Psa	17.0032	15.0746	20.1699	20.7215	15.4702	13.8193	17.4159	16.6703	1.48529	2.08088	1107	0.106557	0.751324	0.971317	1.04472	0.0631227	0.012639
g13436	Psa	40.0504	48.7163	50.3456	44.7422	52.6658	46.6115	46.3708	48.0065	3.19499	2.39135	2265	0.184877	0.677005	0.96312	0.965927	-0.0500135	0.0163196
g13437	CG3838	5.95376	5.6408	7.09929	6.20232	6.41886	8.79801	6.23128	7.13973	0.443309	0.831492	966	0.583813	0.463763	0.9313	0.872761	-0.196341	0.0309103
g13438	CG12090	18.0283	15.6324	18.1623	18.0351	21.9434	17.0494	17.2743	19.0093	0.821867	1.49439	4575	1.2295	0.295349	0.894259	0.90873	-0.138076	0.0485368
g13439	CG1317	68.8232	60.7813	69.4971	77.6917	72.4813	68.225	66.3672	72.7993	2.79974	2.73741	3261	1.81323	0.210014	0.854162	0.911646	-0.133455	0.0684598
g13440	CG8993	220.032	204.743	198.219	210.312	199.657	208.65	207.665	206.206	6.4641	3.30955	420	0.0129188	0.911922	0.989404	1.00707	0.0101678	0.00462637
g13441	mRpL23	52.5157	40.221	37.6712	44.9689	30.6348	50.4471	43.4693	42.0169	4.58268	5.9067	453	0.0802122	0.783213	0.975828	1.03457	0.0490253	0.0106269
g13442	hay	13.6217	14.8282	14.002	14.8457	14.5421	13.0762	14.1506	14.1547	0.356142	0.546303	2802	0.000323278	0.986035	0.997338	0.999714	-0.000412369	0.00115769
g13443	E(z)	25.5741	29.1787	26.0372	24.3715	25.172	26.5665	26.93	25.37	1.13226	0.641345	2346	0.658435	0.437384	0.9313	1.06149	0.08609	0.0309103
g13444	CG8009	34.8565	34.0563	35.725	42.9102	45.668	43.8164	34.8793	44.1315	0.481833	0.811573	375	5.20704	0.0475098	0.63357	0.790348	-0.33944	0.198206
g13445	CG32066	21.7853	16.7702	16.0091	11.6716	15.0989	9.65782	18.1882	12.1428	1.81195	1.58827	528	5.41319	0.0441152	0.614197	1.49786	0.582901	0.211692
g13449	Axud1	6.55139	3.08481	7.0305	4.60006	4.72499	5.41729	5.55557	4.91411	1.2431	0.254161	3312	0.459223	0.514488	0.936095	1.13053	0.177002	0.02868
g13450	CG3609	54.593	61.9973	52.8457	60.9674	53.7516	53.7738	56.4787	56.1642	2.80505	2.40158	1008	0.00421479	0.949611	0.992827	1.0056	0.0080548	0.00312637
g13451	CG15390	5.29914	5.17748	5.38805	5.20492	6.15141	7.65665	5.28822	6.33766	0.0610325	0.713852	888	0.983244	0.346492	0.911648	0.834413	-0.261167	0.0401727
g13453	mdy	16.4693	21.9981	19.8404	23.7528	19.5432	21.3865	19.4359	21.5609	1.60879	1.21833	627	0.681549	0.429718	0.9313	0.901446	-0.149688	0.0309103
g13454	Cas	37.3015	34.768	36.0606	36.8289	40.3603	40.8267	36.0434	39.3386	0.731414	1.26206	2919	1.75332	0.217074	0.854739	0.916234	-0.126213	0.0681665
g13455	CG31739	65.8806	60.499	63.4783	69.5486	65.5221	68.5278	63.286	67.8662	1.55651	1.20853	4236	1.31509	0.280118	0.889613	0.932511	-0.100807	0.0507988
g13456	CG4364	23.753	28.5634	24.5232	23.8369	23.4944	21.5264	25.6132	22.9526	1.49174	0.719903	1860	1.69697	0.224011	0.854739	1.11592	0.15823	0.0681665
g13457	CG13282	9.54736	12.6637	11.755	10.5711	8.23455	11.6629	11.322	10.1562	0.92529	1.01119	1506	0.699022	0.424069	0.9313	1.11479	0.15677	0.0309103
g13459	CG14015	5.05167	4.46563	5.83353	5.08	5.19622	4.43159	5.11694	4.9026	0.396224	0.237884	1449	0.0725764	0.793503	0.976189	1.04372	0.0617344	0.010466
g1346	CG1265	5.54536	7.84327	1.73985	7.05486	4.11585	2.51819	5.04283	4.56297	1.77973	1.32857	825	0.0650848	0.804184	0.977828	1.10516	0.144261	0.0097377
g13462	GI:906460313	16.4418	18.4204	16.8514	14.2115	15.4133	13.7788	17.2379	14.4679	0.602979	0.488962	795	2.25371	0.166454	0.804957	1.19146	0.252728	0.0942275
g13463	mbm	3.19148	6.95949	4.31731	4.17966	3.44792	6.11502	4.82276	4.58087	1.1167	0.79563	1884	0.0470644	0.832936	0.980205	1.05281	0.0742385	0.00868298
g13464	GI:1135084792	9.56134	8.98708	9.08187	7.84594	9.7739	10.0553	9.2101	9.22503	0.177742	0.694313	2160	7.61965e-05	0.99322	0.998002	0.998381	-0.00233775	0.000868418
g13465	Psf3	9.56926	9.81373	6.45895	10.1324	6.2089	8.82542	8.61398	8.3889	1.07982	1.15345	642	0.0257256	0.876002	0.985531	1.02683	0.0381981	0.00632977
g13466	CG42854	17.7667	19.2876	17.2906	14.1268	16.2445	22.0036	18.1149	17.4583	0.602196	2.35341	618	0.0726259	0.793434	0.976189	1.03761	0.0532672	0.010466
g13467	CG6791	2.29556	3.22503	2.96566	3.41897	3.15196	3.38186	2.82875	3.3176	0.276908	0.0835078	2904	1.22836	0.29556	0.894259	0.85265	-0.229974	0.0485368
g13468	IntS14	11.4355	12.3515	10.5971	10.7109	12.0167	12.5491	11.4614	11.7589	0.506627	0.546088	1806	0.0695024	0.79781	0.976761	0.974699	-0.0369708	0.0102117
g13469	CG14341	50.4609	70.4886	58.3547	58.9192	54.4757	58.8553	59.7681	57.4167	5.82453	1.47062	645	0.149203	0.707986	0.966575	1.04095	0.0579044	0.0147644
g1347	CG14997	44.4559	28.7006	12.1205	11.335	9.55343	6.53705	28.4256	9.14182	9.33543	1.40025	1329	15.8241	0.0030114	0.165468	3.10941	1.63664	0.781286
g13470	Plap	44.5107	47.4685	32.7204	40.6961	41.5298	35.4719	41.5665	39.2326	4.50474	1.89568	2364	0.318808	0.585682	0.950404	1.05949	0.0833687	0.0220919
g13472	CG4629	4.14959	2.45716	3.33702	3.08774	4.26071	3.40664	3.31459	3.58503	0.488689	0.35016	1386	0.133192	0.723306	0.969427	0.924564	-0.113154	0.013485
g13473	#N/A	8.98364	3.51096	7.12482	7.05914	1.522	5.19214	6.53981	4.59109	1.60668	1.62644	291	1.00898	0.340562	0.909904	1.42446	0.510411	0.0410044
g13476	CG9134	25.0208	32.4078	38.9505	25.4234	23.8748	29.088	32.1264	26.1287	4.02362	1.54569	909	2.7346	0.131489	0.780563	1.22954	0.298122	0.107592
g13477	#N/A	2.19315	1.14283	3.21114	2.29777	2.64221	1.26754	2.18237	2.06918	0.597093	0.412966	894	0.0188772	0.893647	0.988253	1.05471	0.0768406	0.00513164
g13480	RabX6	16.389	25.5162	18.0459	16.4902	20.0908	12.7064	19.9837	16.4292	2.8073	2.13191	654	1.22303	0.296549	0.894259	1.21635	0.282563	0.0485368
g13481	Vti1	15.7392	12.7524	13.3491	12.3172	9.53874	10.2613	13.9469	10.7058	0.912561	0.832289	681	3.24976	0.103858	0.751397	1.30274	0.381554	0.124131
g13482	CG31935	24.4138	24.4918	21.4171	25.5551	26.1655	26.0058	23.4409	25.9088	1.01216	0.18276	1467	1.52425	0.247257	0.873892	0.904746	-0.144415	0.0585422
g13483	#N/A	0.685074	1.7403	1.04485	1.39065	1.23802	0.989853	1.15674	1.20617	0.309712	0.11679	3816	0.051463	0.825444	0.979644	0.959018	-0.0603698	0.00893152
g13484	CG31935	30.1498	35.9524	26.1775	28.9639	31.1707	32.6381	30.7599	30.9242	2.83823	1.06778	1383	0.00363434	0.953204	0.992827	0.994686	-0.00768758	0.00312637
g13486	Cul3	50.2482	40.3775	49.0884	47.2232	47.8914	44.623	46.5714	46.5792	3.11497	0.996934	2349	6.16687e-06	0.998071	0.999354	0.999832	-0.000242995	0.00028056
g13487	yuri	10.9194	15.7591	10.4496	16.4034	18.8623	13.1478	12.376	16.1378	1.69695	1.65498	2442	4.0557	0.0738364	0.709614	0.766895	-0.382899	0.148978
g13488	yuri	2.63532	3.08979	3.64418	1.6106	4.66316	2.66542	3.1231	2.97973	0.291707	0.895102	1488	0.0144555	0.906857	0.988554	1.04811	0.0677961	0.00499956
g13489	CG42748	8.0196	7.16016	9.99838	12.0078	11.682	10.7211	8.39271	11.4703	0.840296	0.386231	5232	10.5261	0.00966271	0.314324	0.731692	-0.450692	0.502622
g13502	CG42748	8.96672	9.27911	11.5878	10.7176	12.5239	12.6274	9.94454	11.9563	0.826565	0.62007	5175	4.02169	0.0748623	0.711057	0.83174	-0.265796	0.148095
g13503	Clamp	19.5981	21.1237	25.5491	23.8329	19.2365	19.2151	22.0903	20.7615	1.78462	1.5357	2241	0.381499	0.551622	0.943958	1.064	0.0895035	0.0250472
g13508	GI:906459889	16.8416	18.591	16.6886	16.0998	20.1014	16.6673	17.3737	17.6228	0.610237	1.25008	3966	0.0357184	0.854158	0.98363	0.985865	-0.0205373	0.00716804
g13509	RanGAP	10.1055	14.1186	13.3129	15.4401	9.59413	14.7071	12.5123	13.2471	1.22569	1.83871	1785	0.151485	0.705881	0.966421	0.944531	-0.0823294	0.0148335
g13510	Hs2st	8.71414	9.04878	13.8684	10.5853	11.4113	10.9486	10.5438	10.9817	1.66511	0.239021	1035	0.0782542	0.785799	0.975984	0.960117	-0.0587173	0.0105572
g13519	CG10237	9.92011	7.26399	7.04082	6.02881	4.97971	5.71463	8.07497	5.57438	0.924815	0.310861	2016	7.71112	0.020869	0.458766	1.44859	0.534645	0.338409
g1352	tn	0.924413	0.722552	2.03024	2.01773	2.01857	1.15758	1.22573	1.73129	0.40645	0.286855	2121	1.38244	0.268902	0.884824	0.707988	-0.498203	0.0531433
g13520	CG10237	172.977	102.467	95.5724	113.054	88.4697	106.811	123.672	102.778	24.7328	7.3778	801	1.58729	0.238405	0.865214	1.20329	0.266985	0.0628765
g13521	Rab9	18.5766	8.36007	14.0117	16.1453	12.5889	17.3247	13.6495	15.353	2.95483	1.42335	774	0.285174	0.605856	0.952963	0.889045	-0.169672	0.0209241
g13523	Hr39	6.25165	4.8492	7.74432	6.37488	7.38438	5.58524	6.28172	6.44817	0.835885	0.520658	2739	0.0401334	0.845532	0.983249	0.974188	-0.0377284	0.00733638
g13529	#N/A	1.26691	1.07637	1.47859	1.29849	1.05764	1.91013	1.27396	1.42209	0.116166	0.253734	2373	0.179525	0.681412	0.963878	0.895838	-0.158691	0.0159778
g13532	fand	15.9201	15.6027	17.5002	15.8145	15.4759	14.1719	16.341	15.1541	0.586801	0.500736	2652	0.889317	0.36951	0.916269	1.07832	0.108785	0.0379771
g13533	CG6191	23.2974	22.106	25.9661	22.9566	33.4611	26.2176	23.7898	27.5451	1.1412	3.10419	2334	2.04569	0.185358	0.833911	0.863668	-0.211451	0.0788804
g13536	#N/A	0.721093	0.505822	0.947511	0.508504	0.469872	0.841533	0.724809	0.606636	0.127518	0.117977	4713	0.555652	0.474432	0.931326	1.1948	0.25677	0.0308982
g13537	Gas8	1.44035	2.11093	2.19678	4.48003	2.03352	1.04057	1.91602	2.51804	0.239122	1.02201	1452	0.701419	0.423304	0.9313	0.760918	-0.394188	0.0309103
g13538	CG10803	3.9403	3.35627	5.17753	3.96949	6.24769	3.83202	4.15804	4.68307	0.536904	0.783317	1725	0.419596	0.5328	0.940565	0.887888	-0.171551	0.0266111
g13539	GI:907682085	7.79686	6.72164	8.81372	5.25565	7.38169	6.12979	7.77741	6.25571	0.604011	0.616954	1140	1.84156	0.206782	0.854162	1.24325	0.314115	0.0684598
g13540	Hk	5.92934	5.03381	7.80362	5.06049	5.34251	4.33174	6.25559	4.91158	0.816045	0.301132	1962	2.51217	0.146338	0.795948	1.27364	0.348959	0.0991152
g13542	CG7560	3.69243	6.7343	6.12716	3.86857	7.5068	2.77427	5.51796	4.71655	0.929441	1.43044	885	0.21805	0.651275	0.957329	1.16992	0.226405	0.018939
g13543	CG7197	66.3243	52.0305	63.2039	49.7702	56.8663	51.7627	60.5195	52.7998	4.33906	2.11308	540	2.02464	0.187427	0.834588	1.14621	0.19687	0.0785278
g13546	CG42699	2.66439	2.58621	3.25092	3.69462	4.77951	3.62329	2.83384	4.03247	0.209758	0.374085	2502	5.43278	0.0438087	0.612383	0.702755	-0.508906	0.212977
g13548	#N/A	1.44891	0.943761	0.947069	1.28761	1.11047	0.822448	1.11325	1.07351	0.167833	0.135546	2526	0.0310072	0.863998	0.984177	1.03702	0.0524389	0.0069268
g13550	CG3097	100.425	178.242	135.715	103.685	193.944	122.582	138.127	140.07	22.4961	27.4838	1476	0.00836282	0.929076	0.991076	0.986126	-0.0201554	0.00389304
g13551	CG42699	1.74283	1.85762	4.05965	2.90494	5.3685	4.57852	2.55337	4.28399	0.753873	0.726255	825	3.20356	0.106013	0.751397	0.596026	-0.746554	0.124131
g13552	Ing3	11.5262	18.1037	13.864	12.6327	13.1107	17.8352	14.498	14.5262	1.92504	1.66023	1599	0.000473002	0.983108	0.997177	0.998058	-0.00280418	0.00122785
g13553	CG1662	13.1157	18.2444	17.0878	15.1387	10.2942	16.7023	16.1493	14.0451	1.55314	1.92898	588	0.662903	0.435885	0.9313	1.14982	0.20141	0.0309103
g13554	Lig4	1.78414	2.20192	2.06232	2.45954	2.33329	1.5603	2.01613	2.11771	0.122792	0.281079	2784	0.0946349	0.765142	0.971432	0.952032	-0.0709183	0.0125876
g13558	Rdl	2.81101	3.57478	3.75646	3.68138	3.4017	2.61102	3.38075	3.23137	0.289658	0.320508	1953	0.0495315	0.828691	0.97987	1.04623	0.0651993	0.00883138
g13559	nwk	21.5929	17.7133	24.6247	24.5269	27.7689	22.4882	21.3103	24.928	2.00014	1.53753	3057	2.57211	0.142131	0.795948	0.854874	-0.226216	0.0991152
g1356	dpr9	2.21888	2.10224	2.0305	1.45295	1.93655	2.11306	2.11721	1.83419	0.0548926	0.197311	2592	0.657155	0.437815	0.9313	1.1543	0.207019	0.0309103
g13561	CG10585	39.2231	28.3187	33.5579	32.0583	30.9572	46.0211	33.6999	36.3455	3.14862	4.8482	1383	0.323073	0.583227	0.950404	0.927208	-0.109035	0.0220919
g13562	CG10584	5.76894	4.74652	4.44561	6.56106	4.28669	2.19354	4.98703	4.3471	0.400491	1.26116	861	0.258652	0.622891	0.954699	1.14721	0.198126	0.0201336
g13563	CG10289	24.9298	26.0521	23.8484	22.4572	24.1202	23.4691	24.9435	23.3488	0.636171	0.483812	2889	0.93572	0.357858	0.915412	1.0683	0.0953125	0.0383833
g1357	CG6966	20.8657	20.8204	24.6852	24.087	21.8478	16.7696	22.1238	20.9015	1.28077	2.16471	2061	0.270476	0.615163	0.953756	1.05848	0.0819938	0.0205628
g13574	Lcp65Ac	52.7645	57.2812	107.787	73.8133	40.6331	48.5155	72.6111	54.3207	17.6365	10.0084	327	1.83549	0.207469	0.854162	1.33671	0.418688	0.0684598
g1358	CG5728	5.91099	5.55697	4.31245	5.1874	6.33208	5.37096	5.26014	5.63014	0.484737	0.354944	2145	0.250149	0.628589	0.955326	0.934281	-0.0980712	0.0198482
g1359	Mitf	5.75804	4.72512	4.53621	4.3939	3.58459	3.99608	5.00646	3.99152	0.379728	0.233641	2883	3.35023	0.099362	0.74866	1.25427	0.32685	0.125715
g13591	loj	17.6489	21.7941	15.7019	14.4459	13.4968	16.7348	18.3816	14.8925	1.79643	0.961035	711	2.37053	0.156942	0.800285	1.23429	0.30368	0.0967551
g13592	CG13293	10.4303	10.6968	12.3654	7.45964	9.94251	8.55072	11.1642	8.65095	0.605513	0.718494	1767	4.84508	0.0542945	0.657582	1.29051	0.367945	0.18205
g13593	ssp6	3.99598	2.25788	4.05325	2.52205	3.53451	3.06078	3.4357	3.03911	0.589145	0.292473	2715	0.441079	0.522723	0.938654	1.1305	0.176955	0.0274946
g13595	#N/A	0.671351	0.787126	1.39254	2.28597	1.36487	0.873023	0.950338	1.50796	0.223611	0.41411	1947	2.22057	0.16929	0.808715	0.630216	-0.666082	0.0922044
g13599	ko	19.3023	12.3897	15.3198	18.0388	16.6683	14.9602	15.6706	16.5558	2.00319	0.890487	2790	0.208579	0.658361	0.959178	0.946534	-0.0792733	0.0181009
g136	PROTEIN	20.6722	13.6722	21.3425	14.9942	17.9603	18.8404	18.5623	17.265	2.45268	1.16346	411	0.195251	0.668677	0.961635	1.07514	0.104526	0.0169895
g1360	CG5728	5.65421	5.70494	5.61381	7.98569	5.63488	5.76684	5.65765	6.46247	0.0263612	0.762563	2358	1.06271	0.328658	0.904374	0.875463	-0.191881	0.0436519
g13601	ko	19.1099	8.46429	11.6584	11.0118	18.1305	16.567	13.0775	15.2364	3.15399	2.15998	342	0.327803	0.580529	0.950029	0.858306	-0.220436	0.022263
g13604	CG4288	923.869	997.649	739.371	786.552	852.223	826.681	886.963	821.819	76.8082	19.1129	1530	0.793221	0.39558	0.928092	1.07927	0.110054	0.0324089
g13605	#N/A	0.744798	3.88106	2.95345	2.43852	2.73396	2.69037	2.52644	2.62095	0.930196	0.0920783	702	0.0352041	0.855198	0.983645	0.96394	-0.0529855	0.00716173
g13606	Blimp-1	7.1143	5.76366	10.5806	8.62178	5.91654	7.21089	7.81952	7.24974	1.43454	0.781177	3693	0.234031	0.639737	0.955456	1.07859	0.109151	0.0197891
g1361	Dis3	7.84184	7.6905	10.6969	9.98141	7.71258	9.99381	8.74309	9.22927	0.977896	0.758352	2967	0.185836	0.676223	0.96312	0.947322	-0.0780729	0.0163196
g13615	LpR2	7.44798	2.10224	6.81566	6.34015	8.83279	5.5601	5.45529	6.91101	1.68643	0.986921	1053	0.646776	0.441337	0.9313	0.789362	-0.341241	0.0309103
g13617	Nup58	17.0812	20.4671	18.3894	23.5662	18.7766	20.7209	18.6459	21.0213	0.985811	1.39077	1431	1.50934	0.249416	0.87395	0.887002	-0.172991	0.0585134
g13618	CG6195	19.4787	25.2083	23.6102	25.6776	21.7108	23.5154	22.7657	23.6346	1.70706	1.14666	1020	0.141698	0.715042	0.967961	0.963237	-0.0540372	0.014142
g13619	CG6184	17.0184	19.0943	15.6551	14.6446	21.1337	19.9549	17.2559	18.5777	0.999882	1.99579	2934	0.490911	0.500671	0.935652	0.92885	-0.106482	0.0288857
g13621	Ubpy	6.18453	5.02788	7.09207	5.968	6.24988	5.84531	6.10149	6.02106	0.597325	0.119766	2811	0.013927	0.908567	0.988554	1.01336	0.0191434	0.00499956
g13627	#N/A	3.46257	4.88667	2.81654	3.21206	2.44427	2.50151	3.72192	2.71928	0.611503	0.246946	906	1.74598	0.217961	0.854739	1.36872	0.452824	0.0681665
g13628	#N/A	0.100975	0.0657712	0.0616016	1.3224	0.741305	1.09423	0.0761159	1.05264	0.0124877	0.16903	2589	46.8745	6.39303e-05	0.0199207	0.0723093	-3.78968	1.7007
g13636	shep	58.5704	56.0959	52.7886	48.108	44.947	47.3266	55.8183	46.7939	1.67482	0.950557	1281	6.493	0.0305281	0.544348	1.19286	0.254419	0.264124
g13639	CG9826	20.7892	15.6853	15.7478	15.8819	17.8061	19.3995	17.4074	17.6958	1.69097	1.01695	1509	0.0140264	0.908243	0.988554	0.983703	-0.0237053	0.00499956
g1364	GI:907711815	17.0054	15.0882	17.6086	18.2982	16.6114	21.2505	16.5674	18.72	0.759803	1.35571	1422	1.40963	0.264553	0.881895	0.88501	-0.176234	0.0545831
g13642	#N/A	0.753818	1.17842	2.02347	2.36933	2.04337	1.30702	1.31857	1.90657	0.373157	0.314199	867	1.37153	0.270675	0.885541	0.691591	-0.532008	0.0527915
g13646	TwdlV	10.4439	8.71603	3.18575	12.6091	4.42348	9.66719	7.44856	8.89992	2.18899	2.39392	801	0.248106	0.629977	0.955326	0.836925	-0.25683	0.0198482
g1365	CG6454	14.4873	12.3223	13.3983	15.9117	15.012	14.4525	13.4026	15.1254	0.624989	0.425036	4809	2.65208	0.136759	0.787241	0.886102	-0.174455	0.103892
g13658	CG14642	2.85397	3.09828	7.3127	9.09494	5.69475	3.84876	4.42165	6.21281	1.44724	1.53643	1374	1.38586	0.268349	0.884824	0.711698	-0.490662	0.0531433
g13659	spirit	11.7793	10.3951	11.5906	12.6066	8.29725	6.58828	11.255	9.16404	0.433384	1.79058	1032	1.4027	0.265651	0.882683	1.22817	0.296509	0.0541952
g1366	Vps2	190.031	219.975	168.881	216.1	182.615	186.588	192.962	195.101	14.8225	10.5618	747	0.017219	0.898395	0.988253	0.989037	-0.0159032	0.00513164
g13661	Gel	197.824	183.864	187.741	305.645	254.485	189.895	189.81	250.008	4.16051	33.4891	2382	6.51184	0.030341	0.544348	0.759214	-0.397422	0.264124
g13662	abs	11.7946	11.9306	9.31184	10.6309	9.2467	9.02216	11.0123	9.63324	0.851152	0.503004	1884	1.4898	0.252286	0.87395	1.14316	0.193027	0.0585134
g13663	CG14641	19.1508	19.2722	16.4432	17.6492	17.3956	19.0328	18.2887	18.0259	0.923441	0.508758	1290	0.0281321	0.870389	0.985422	1.01458	0.0208853	0.00637767
g13664	CG31301	42.295	40.2693	37.5966	37.9124	39.6793	40.2683	40.0536	39.2867	1.36056	0.707857	1332	0.0746426	0.790663	0.976189	1.01952	0.0278928	0.010466
g13665	btz	30.974	31.134	36.9503	35.5362	35.5685	35.0925	33.0194	35.3991	1.96598	0.153565	3030	0.929378	0.359417	0.915412	0.932776	-0.100397	0.0383833
g13666	CG12428	58.0237	45.8309	55.7428	61.678	56.139	63.7696	53.1992	60.5289	3.74251	2.27645	1854	2.48487	0.148308	0.795948	0.878905	-0.18622	0.0991152
g13667	CG12877	11.141	10.5195	11.3806	10.8581	10.5348	10.794	11.0137	10.729	0.256582	0.0988182	3027	0.113104	0.7441	0.971076	1.02654	0.0377887	0.0127468
g13669	Ets98B	64.231	43.8806	24.5428	29.2897	22.0257	27.7828	44.2181	26.3661	11.4582	2.21336	1917	6.70273	0.0285231	0.531666	1.67708	0.745954	0.274361
g1367	Dak1	22.7715	25.6941	16.1893	22.7776	22.4792	19.9486	21.5516	21.7351	2.81077	0.897413	729	0.00524622	0.943793	0.992405	0.991557	-0.0122326	0.00331114
g13671	CG34353	6.15774	4.254	7.2856	4.7653	7.69255	7.68397	5.89911	6.71394	0.884651	0.974325	1401	0.438231	0.524038	0.939217	0.878637	-0.186661	0.0272338
g13672	caps	43.4691	32.1511	43.4963	41.2332	41.5256	38.2277	39.7055	40.3288	3.77722	1.05394	2574	0.0274981	0.871843	0.985422	0.984544	-0.0224726	0.00637767
g13678	#N/A	2.92094	1.42694	1.33648	2.55023	2.19939	1.05511	1.89479	1.93491	0.513741	0.451409	1074	0.00130847	0.971909	0.994837	0.979265	-0.0302293	0.00224821
g13679	#N/A	3.20698	2.16093	0.404788	1.30343	1.37392	1.59783	1.92423	1.42506	0.817535	0.0887501	1182	0.616287	0.451961	0.9313	1.35028	0.43326	0.0309103
g13681	#N/A	1.96473	0.752792	2.25622	2.87577	1.95801	1.16892	1.65791	2.0009	0.460316	0.493193	1131	0.292163	0.601539	0.952863	0.828583	-0.271282	0.0209697
g13683	#N/A	1.7199	3.73424	10.4925	9.7605	7.12268	7.45516	5.31556	8.11278	2.653	0.829432	228	1.17745	0.305198	0.895781	0.655208	-0.609976	0.0477981
g13684	dnc	29.0471	27.7202	34.7821	27.9557	36.6223	30.5501	30.5165	31.7094	2.16691	2.56812	1935	0.169474	0.689905	0.964287	0.962381	-0.0553203	0.0157935
g13685	CG6847	107.48	99.2452	76.0529	62.2853	62.3805	72.8982	94.2594	65.8547	9.40855	3.52187	2982	14.1189	0.0042459	0.200614	1.43133	0.517352	0.697639
g13686	Nse4	31.9904	45.6347	34.9704	40.379	37.6033	35.9741	37.5319	37.9855	4.14174	1.28586	903	0.0186197	0.89437	0.988253	0.988059	-0.0173313	0.00513164
g13687	Vps4	137.134	132.441	104.395	121.369	129.891	105.067	124.657	118.776	10.2209	7.28235	1323	0.283206	0.607083	0.952963	1.04952	0.0697244	0.0209241
g13688	CG7772	20.6235	15.1361	23.7458	19.4009	23.6214	21.8243	19.8351	21.6155	2.51645	1.22283	450	0.292586	0.60128	0.952863	0.917633	-0.124011	0.0209697
g13692	CG32495	156.619	173.114	141.36	160.151	166.357	159.677	157.031	162.062	9.16867	2.15178	1443	0.206883	0.659652	0.959378	0.968958	-0.0454937	0.0180103
g13693	Vap-33A	304.823	308.032	275.897	305.38	340.783	289.392	296.251	311.852	10.219	15.184	759	0.54914	0.47696	0.931475	0.949972	-0.0740425	0.030829
g13694	CG32786	9.41549	7.44708	9.7884	9.43683	7.81303	10.4115	8.88366	9.22044	0.726311	0.757865	2721	0.0846552	0.777469	0.973524	0.963474	-0.0536823	0.0116535
g13695	CG2938	6.98181	7.18055	8.51875	9.28107	6.64055	8.41924	7.56037	8.11362	0.482614	0.777416	2490	0.33837	0.574596	0.949796	0.931812	-0.101889	0.0223697
g13699	CG42541	3.00699	2.11853	3.81869	2.33068	3.36161	2.03938	2.9814	2.57722	0.490961	0.40111	4260	0.573337	0.467683	0.9313	1.15683	0.210174	0.0309103
g13701	CG5703	356.096	344.768	313.066	321	331.518	348.194	337.977	333.57	12.8775	7.91703	729	0.0422458	0.84158	0.982056	1.01321	0.0189321	0.00786378
g13702	CG8289	161.707	160.477	165.528	167.942	134.66	159.533	162.571	154.045	1.5205	9.99188	1320	0.55952	0.472941	0.931326	1.05535	0.077715	0.0308982
g13703	pen	9.46387	13.5297	10.3475	10.3821	10.6196	7.45866	11.1137	9.4868	1.23463	1.01639	2127	1.29699	0.283244	0.891072	1.17149	0.228342	0.0500871
g13704	dod	109.06	115.262	98.4967	96.2692	89.969	115.867	107.606	100.702	4.89405	7.79783	489	0.566131	0.470413	0.9313	1.06856	0.0956731	0.0309103
g13705	Sk1	29.8045	23.7663	21.5258	21.0042	41.4371	20.2768	25.0322	27.5727	2.47225	6.93537	1956	0.293958	0.600441	0.952858	0.907861	-0.139456	0.0209717
g13706	Evi5	16.5557	15.2284	21.4286	18.7519	19.5203	11.2332	17.7376	16.5018	1.88488	2.6436	2337	0.212847	0.655144	0.957329	1.07489	0.104188	0.018939
g13707	Gs2	5116.96	4616.93	3777.24	2654.43	3062	2597.47	4503.71	2771.3	390.866	146.277	1110	25.9174	0.000589442	0.0634531	1.62512	0.70055	1.19755
g13708	CG32699	91.3605	70.1843	68.3089	82.7762	62.5908	66.12	76.6179	70.4957	7.39115	6.2242	1611	0.666032	0.43484	0.9313	1.08685	0.120147	0.0309103
g13709	UbcE2H	149.656	163.495	160.642	153.508	167.158	152.939	157.931	157.868	4.21874	4.64779	552	2.21305e-05	0.996346	0.999354	1.0004	0.000575071	0.00028056
g13710	CG2256	10.1801	10.079	11.7586	21.5091	19.3166	12.9439	10.6725	17.9232	0.543813	2.56883	963	12.1618	0.00652239	0.248951	0.595459	-0.747925	0.603887
g13711	CG2254	297.895	294.32	275.322	352.76	286.777	393.416	289.179	344.318	7.00503	31.072	939	4.21382	0.0692923	0.701081	0.839862	-0.251776	0.154232
g13712	snz	21.1058	20.0484	27.0688	20.7306	27.4048	25.8749	22.741	24.6701	2.18531	2.01867	3270	0.619048	0.450982	0.9313	0.921805	-0.117467	0.0309103
g13713	shtd	6.1642	6.15267	6.68247	7.20164	7.41299	6.59983	6.33311	7.07149	0.17471	0.243595	5895	1.96952	0.19299	0.84406	0.895584	-0.159099	0.0736268
g13714	CG11655	199.599	241.763	100.093	130.629	134.257	114.763	180.485	126.55	41.9984	5.98583	1203	3.83886	0.0806953	0.720806	1.4262	0.512176	0.142182
g13715	CG4038	33.7817	39.7574	31.1479	35.4434	38.5886	31.8933	34.8956	35.3084	2.54699	1.93393	681	0.0197572	0.891214	0.988253	0.988309	-0.0169663	0.00513164
g13716	Ahcy13	133.932	119.551	116.024	131.254	130.018	128.817	123.169	130.03	5.47707	0.703592	1299	0.678917	0.43058	0.9313	0.947236	-0.0782038	0.0309103
g13717	CG32756	5.64387	8.23469	7.89628	9.85516	6.5445	8.91586	7.25828	8.43851	0.813093	0.985057	1737	0.973429	0.348795	0.911923	0.860138	-0.217361	0.0400418
g1372	#N/A	0.63762	0.775265	0.726117	0.389687	0.912209	0.307096	0.713001	0.536331	0.0402725	0.189445	3075	0.64632	0.441493	0.9313	1.32941	0.410781	0.0309103
g13725	Grip	3.56644	3.97436	3.46026	3.8266	2.62072	2.5455	3.66702	2.99761	0.156696	0.415065	3042	1.73896	0.218815	0.854739	1.22331	0.290795	0.0681665
g13726	CG5966	2.09011	2.30393	1.66745	8.31706	5.99251	2.55535	2.0205	5.62164	0.187005	1.67357	1626	13.2079	0.00515894	0.227298	0.359414	-1.47628	0.643404
g13727	#N/A	1.07141	1.861	3.34079	2.8063	2.42023	3.26814	2.09107	2.83155	0.665136	0.245097	1098	1.09031	0.32278	0.904374	0.738488	-0.437355	0.0436519
g13728	#N/A	0.708466	1.23058	3.02549	5.10305	2.80064	2.38852	1.65484	3.43074	0.7017	0.844577	1107	4.07089	0.0733841	0.709143	0.482358	-1.05182	0.149266
g13729	Adar	10.3149	8.22403	12.1042	7.67708	12.4779	10.0174	10.2144	10.0574	1.12123	1.38602	2319	0.00935646	0.924994	0.991076	1.0156	0.0223381	0.00389304
g1373	CG2540	24.9367	30.7007	26.7482	24.0447	25.5341	28.3098	27.4619	25.9629	1.70174	1.24974	954	0.321589	0.584078	0.950404	1.05774	0.0809783	0.0220919
g13742	#N/A	0.603624	0.428921	0.703026	0.467127	0.619789	0.277508	0.578523	0.454808	0.0801164	0.0989999	4764	0.718317	0.41797	0.9313	1.27202	0.347118	0.0309103
g1375	CG2747	29.1002	34.2793	32.1061	29.43	35.0481	27.0627	31.8285	30.5136	1.50151	2.368	6567	0.250652	0.628249	0.955326	1.04309	0.0608678	0.0198482
g1376	Pbp95	5.38259	5.90486	5.0466	3.7843	4.86353	6.13992	5.44469	4.92925	0.249697	0.680801	2307	0.472469	0.508628	0.935652	1.10457	0.14348	0.0288857
g13761	Ack-like	1.73416	2.1381	2.49375	2.67665	2.55325	1.87924	2.122	2.36972	0.219422	0.24781	4221	0.531852	0.483788	0.932739	0.895467	-0.159288	0.0302401
g13762	Ack-like	2.8016	2.05296	3.09786	2.75179	2.99948	2.86732	2.65081	2.87286	0.310917	0.0715562	4479	0.329126	0.579779	0.950029	0.922705	-0.116059	0.022263
g13763	Mapmodulin	103.172	91.031	88.2692	96.3584	80.7807	99.1833	94.1574	92.1075	4.57729	5.72177	318	0.0676822	0.80041	0.977525	1.02226	0.031757	0.00987232
g13764	Mapmodulin	50.5024	45.8876	52.6443	45.0192	42.3408	56.8227	49.6781	48.0609	1.99358	4.4486	924	0.134682	0.721836	0.969427	1.03365	0.0477453	0.013485
g1377	CG10435	26.5781	33.6022	22.7534	24.5364	28.0504	25.1819	27.6446	25.9229	3.17686	1.07996	1500	0.332978	0.577608	0.949796	1.06642	0.09277	0.0223697
g13772	CG5948	4.3983	1.6115	4.52801	4.1401	2.48385	5.56066	3.5126	4.06154	0.951289	0.889068	951	0.155308	0.702397	0.966085	0.864845	-0.209486	0.0149846
g1378	CG3744	24.3461	26.4384	30.1718	29.4817	27.6705	28.2191	26.9855	28.4571	1.70385	0.536212	3420	0.502419	0.495819	0.935652	0.948284	-0.0766083	0.0288857
g13785	mRpS25	52.1292	61.8284	47.7826	63.1751	53.898	54.7106	53.9134	57.2612	4.15165	2.96622	504	0.366467	0.559415	0.945856	0.941534	-0.0869146	0.0241752
g13786	CG14414	30.9211	51.2676	40.1288	24.2971	36.5116	32.0866	40.7725	30.9651	5.88232	3.57032	465	2.91436	0.120882	0.767479	1.31673	0.396954	0.114933
g13787	Atg2	13.8908	15.0612	17.5277	14.3218	17.5163	14.5232	15.4933	15.4538	1.07187	1.03289	6060	0.000229963	0.988221	0.997338	1.00255	0.0036811	0.00115769
g13788	nmdyn-D6	26.2578	31.9513	30.2778	18.1387	19.2282	25.8489	29.4956	21.072	1.68944	2.4091	453	5.68861	0.0400364	0.597908	1.39976	0.485176	0.223366
g13789	CG9413	45.3337	28.3256	52.2403	36.9415	41.3412	40.029	41.9665	39.4372	7.1059	1.30411	1557	0.216479	0.652437	0.957329	1.06413	0.0896797	0.018939
g1379	InR	2.77885	2.65288	3.59763	3.41702	5.41468	2.75848	3.00979	3.86339	0.296164	0.798599	6162	2.23453	0.168088	0.805898	0.779053	-0.360206	0.09372
g13790	dor	23.1164	24.103	20.5178	22.8362	23.6034	25.7717	22.5791	24.0704	1.06927	0.878988	2946	0.706543	0.421675	0.9313	0.938043	-0.0922747	0.0309103
g13791	CG3740	73.8538	79.3037	68.2436	75.2725	75.3874	78.5817	73.8004	76.4139	3.19288	1.08442	423	0.17216	0.687606	0.964287	0.965798	-0.0502063	0.0157935
g13792	hfw	11.2961	15.5566	12.2076	17.8581	14.1255	14.6894	13.0201	15.5577	1.29525	1.16169	1620	2.37566	0.156541	0.80015	0.836893	-0.256885	0.0968286
g13793	CG5589	5.27645	6.35301	5.65762	6.59609	7.22367	7.62387	5.76236	7.14787	0.315158	0.299105	1635	2.8593	0.12401	0.7726	0.806164	-0.310854	0.112045
g13794	CG32187	4.71034	6.39195	4.19071	4.11253	2.99258	4.82085	5.09767	3.97532	0.664299	0.532218	1332	1.6377	0.231638	0.857452	1.28233	0.358766	0.0667904
g13795	TH1	11.5138	12.3942	12.8654	11.5075	11.4986	14.5347	12.2578	12.5136	0.39608	1.01056	2157	0.0387795	0.848122	0.98363	0.979556	-0.0298001	0.00716804
g13796	CG4301	8.88488	8.81477	12.3453	9.93812	10.2137	9.7767	10.015	9.97616	1.16535	0.127564	4134	0.000803802	0.977981	0.996495	1.00389	0.00560539	0.00152506
g13797	mfr	7.18079	4.85313	6.06062	6.36372	9.63492	8.26914	6.03151	8.08926	0.672096	0.948586	2421	4.08765	0.0728887	0.706689	0.74562	-0.423488	0.150772
g13798	mfr	3.37834	1.68275	4.12204	1.95193	4.48905	3.1585	3.06104	3.19983	0.721812	0.732696	2631	0.0300458	0.8661	0.98538	0.956628	-0.0639707	0.00639637
g138	CG34394	20.6004	18.5243	22.8367	18.9409	15.5801	16.2435	20.6538	16.9215	1.24517	1.02768	2151	4.71347	0.057058	0.664235	1.22057	0.28755	0.177678
g1380	#N/A	3.94467	3.73732	3.50039	2.81785	4.25282	3.10887	3.72746	3.39318	0.128348	0.437955	729	0.155774	0.701975	0.965999	1.09851	0.135554	0.0150235
g13806	#N/A	2.96718	2.8482	3.04872	2.24973	2.64577	2.93337	2.9547	2.60962	0.0582225	0.198175	837	0.326631	0.581195	0.950186	1.13223	0.17917	0.0221913
g13807	Pi3K68D	9.42069	9.71576	10.0577	10.7954	9.31024	18.1491	9.73138	12.7516	0.184056	2.7326	333	1.28364	0.285581	0.891882	0.763152	-0.389958	0.0496926
g1381	#N/A	4.25879	8.96219	5.99573	5.1484	5.55014	4.26009	6.40557	4.98621	1.37313	0.381133	399	0.741877	0.410714	0.930572	1.28466	0.361383	0.0312499
g13810	#N/A	10.4737	6.00352	3.57822	6.58401	12.3028	7.86933	6.68515	8.91872	2.01953	1.73225	312	0.790545	0.396347	0.928092	0.749564	-0.415876	0.0324089
g13811	#N/A	5.96859	5.44279	8.01073	5.47164	8.08952	8.62392	6.47404	7.39503	0.783198	0.973989	219	0.233854	0.639862	0.955456	0.875458	-0.19189	0.0197891
g1382	sfl	9.00089	5.60341	8.64978	10.7446	8.36681	8.05635	7.75136	9.05594	1.07875	0.849098	1641	0.964215	0.350977	0.912575	0.855942	-0.224414	0.0397316
g13826	Atx-1	1.44719	1.48129	2.52252	2.97829	1.69291	2.01634	1.817	2.22918	0.352898	0.386016	2529	0.768275	0.40282	0.930483	0.815097	-0.294955	0.0312914
g13827	nonC	6.38146	5.21818	8.14562	6.96874	8.60476	7.37639	6.58175	7.64996	0.850992	0.491689	6657	1.66416	0.228189	0.85487	0.860364	-0.216981	0.0681001
g13828	CG12796	60.1398	39.9722	22.2133	11.6534	11.0899	18.916	40.7751	13.8864	10.9558	2.52003	1278	20.7215	0.0012698	0.0960815	2.93633	1.55402	1.01736
g13829	nonC	14.0986	15.0938	14.2284	13.897	16.9825	14.1404	14.4736	15.0067	0.312353	0.990431	3486	0.211497	0.656158	0.957329	0.964478	-0.0521791	0.018939
g1383	fz3	10.5691	9.64741	11.9308	10.9226	12.181	11.3235	10.7158	11.4757	0.663216	0.371143	1818	0.472846	0.508463	0.935652	0.933777	-0.0988493	0.0288857
g13830	CG4557	28.4193	29.1709	29.926	29.8736	28.9311	28.7862	29.1721	29.197	0.434961	0.340907	3123	0.000245211	0.987837	0.997338	0.999147	-0.00123111	0.00115769
g13831	CG5021	40.1095	45.0901	39.9958	39.9963	37.7133	46.1864	41.7318	41.2986	1.67948	2.53116	642	0.0142034	0.907669	0.988554	1.01049	0.0150525	0.00499956
g13832	CG5902	44.0853	42.4586	35.3717	45.3795	37.3928	35.9387	40.6385	39.5703	2.67497	2.93477	762	0.0710338	0.795652	0.976374	1.02699	0.0384291	0.0103839
g13833	egh	20.834	17.2264	30.7598	29.9012	28.6887	26.254	22.9401	28.2813	4.04616	1.07236	1374	2.31609	0.161284	0.801134	0.81114	-0.301977	0.0962948
g13834	Cht11	31.8854	43.4259	37.2467	34.1657	38.8779	38.3487	37.5193	37.1307	3.33425	1.4904	1443	0.00851746	0.928425	0.991076	1.01047	0.0150196	0.00389304
g13835	CG15432	47.3594	41.9534	42.992	36.2216	43.6482	37.7728	44.1016	39.2142	1.65627	2.26179	345	1.07859	0.325256	0.904374	1.12463	0.169455	0.0436519
g13836	CG14435	49.6375	53.8866	43.741	39.004	45.889	42.7667	49.0883	42.5532	2.94161	1.99039	711	2.34744	0.158764	0.801134	1.15358	0.206113	0.0962948
g13837	CG31759	13.4213	13.4299	11.0359	13.2464	9.77634	10.5393	12.6291	11.1873	0.796585	1.05282	1344	1.00116	0.342347	0.909904	1.12887	0.174879	0.0410044
g13838	CG31759	14.9385	17.2984	11.645	9.23851	9.84225	10.1927	14.6273	9.75781	1.6394	0.278656	315	4.12845	0.0717008	0.70499	1.49904	0.584038	0.151817
g13839	CG9172	421.764	361.754	347.326	385.735	391.284	397.873	376.948	391.631	22.7919	3.50835	675	0.295218	0.599673	0.952858	0.962508	-0.0551291	0.0209717
g1384	#N/A	0.791167	0.736193	1.31009	0.740096	1.34038	0.734879	0.945817	0.938453	0.182827	0.200971	2313	0.00112151	0.973992	0.994837	1.00785	0.0112768	0.00224821
g13840	MSBP	438.357	404.661	413.573	413.749	449.637	461.987	418.864	441.791	10.0805	14.467	789	0.706866	0.421573	0.9313	0.948104	-0.0768824	0.0309103
g13841	X11L	8.79058	6.39609	11.2996	8.97119	10.1942	9.30301	8.82877	9.48948	1.41566	0.365165	4446	0.299965	0.5968	0.952005	0.930375	-0.104116	0.0213609
g13842	CG12991	6.84484	5.97479	7.80051	6.91653	7.45625	8.73533	6.87338	7.70271	0.527232	0.53931	3762	1.126	0.315405	0.902189	0.892333	-0.164346	0.0447023
[truncated: 8,443 more rows]
